# Supplementary material for: Limited genetic changes observed during in situ and ex situ conservation in Nordic populations of red clover (Trifolium pratense)
Source: Front Plant Sci. 2023 Aug 9;14:1233838. doi: 10.3389/fpls.2023.1233838 (PMC10445542; doi:10.3389/fpls.2023.1233838)
Supplement: Supplementary file 1 [file Table_1.xlsx]

## Sheet: Blad1
Table S1. Additional information about the origin of the studied accessions and samples
Code	Accession number	Accession name	Origin country (county)	Latitude	Longitude	Altitude (mamsl)	Type of material / Conservation stage (sample year or harvest year)
W-1406-orig	NGB 1406	REMBACKA GB0201	Sweden (Västerbotten)	64°37’N	016°22’E	350	Wild / Original sample (1980)
W-1406-gen1							Wild / Generation 1 (2007)
W-1406-re							Wild / Recollection from in situ (2013)
W-1410-orig	NGB 1410	SKARPMYRBERG GB0601	Sweden (Västerbotten)	64°37’N	016°18’E	400	Wild / Original sample (1980)
W-1410-gen1							Wild / Generation 1 (2007)
W-1410-re							Wild / Recollection from in situ (2013)
W-1571-orig	NGB 1571	TRØA 09-6-48-1	Norway (Hedmark)	62°24’58’’N	010°51’54’’E	680	Wild / Original sample (1980)
W-1571-gen1							Wild / Generation 1 (1987)
W-1571-gen2							Wild / Generation 2 (2002)
W-1571-re							Wild / Recollection from in situ (2013)
W-1572-orig	NGB 1572	TORRUD 09-6-48-2	Norway (Hedmark)	62°06’14’’ N	010°38’28’’ E	500	Wild / Original sample (1980)
W-1572-gen1							Wild / Generation 1 (1985)
W-1572-gen2							Wild / Generation 2 (2002)
W-1572-re							Wild / Recollection from in situ (2013)
W-1574-orig	NGB 1574	SIKSJØLIA 09-6-48-5	Norway (Hedmark)	62°19’53’’ N	011°38’25’’ E	780	Wild / Original sample (1980)
W-1574-gen1							Wild / Generation 1 (1985)
W-1574-re							Wild / Recollection from in situ (2013)
W-1575-orig	NGB 1575	TRØA 09-6-48-6	Norway (Hedmark)	61°51’12’’N	010°13’32’’E	719	Wild / Original sample (1980)
W-1575-gen1							Wild / Generation 1 (1985)
W-1575-gen2							Wild / Generation 2 (2002)
W-1575-re							Wild / Recollection from in situ (2013)
W-1576-orig	NGB 1576	AUKRUST 09-6-49-1	Norway (Oppland)	61°49’05’’ N	008°29’28’’ E	512	Wild / Original sample (1980)
W-1576-gen1							Wild / Generation 1 (1985)
W-1576-re							Wild / Recollection from in situ (2013)
W-1577-orig	NGB 1577	Øy 09-6-49-2	Norway (Oppland)	61°52’42’’N	009°06’31’’E	400	Wild / Original sample (1980)
W-1577-gen1							Wild / Generation 1 (1985)
W-1577-re							Wild / Recollection from in situ (2013)
W-1578-orig	NGB 1578	EINBU 09-6-49-3	Norway (Oppland)	62°14’22’’ N	008°16’31’’ E	649	Wild / Original sample (1980)
W-1578-gen1							Wild / Generation 1 (1985)
W-1578-re							Wild / Recollection from in situ (2013)
W-13447-orig	NGB 13447	09-6-48-3	Norway (Hedmark)	62°33’N	011°15’E	725	Wild / Original sample (1980)
W-13447-gen1							Wild / Generation 1 (1996)
W-13447-re							Wild / Recollection from in situ (2013)
C-2183	NGB 2183	'Molstad'	Norway	na	na	na	Cultivar
C-2745	NGB 2745	'Björn'	Sweden	na	na	na	Cultivar
C-7786	NGB 7786	'Pradi'	Norway	na	na	na	Cultivar
C-11155	NGB 11155	'Nordi'	Norway	na	na	na	Cultivar
C-13203	NGB 13203	'Bjursele'	Sweden	na	na	na	Cultivar
Lea		'Lea'	Norway	na	na	na	Cultivar
L-2486	NGB 2486	Bredånger	Sweden	na	na	na	Landrace
	NGB13205	Betty	Sweden	na	na	na	Cultivar
