# Supplementary material for: Limited genetic changes observed during in situ and ex situ conservation in Nordic populations of red clover (Trifolium pratense)
Source: Front Plant Sci. 2023 Aug 9;14:1233838. doi: 10.3389/fpls.2023.1233838 (PMC10445542; doi:10.3389/fpls.2023.1233838)
Supplement: Supplementary file 2 [file Table_2.xlsx]

## Sheet: Sheet1
Table S2: Microsatellite markers included in the study
Marker name (according to reference)	Reference	Size range in this study	Number of alleles in this study
TPSSR09	Kölliker et al. 2005	104 to 248	46
TPSSR13	Kölliker et al. 2005	172 to 241	31
TPSSR16	Kölliker et al. 2005	183 to 247	32
TPSSR23	Kölliker et al. 2005	150 to 237	39
TPSSR34	Kölliker et al. 2005	164 to 225	26
TPSSR44	Kölliker et al. 2005	122 to 211	41
TPSSR45	Kölliker et al. 2005	138 to 226	47
TPSSR50	Kölliker et al. 2005	157 to 244	39
RCS5799	Sato et al. 2005	175 to 308	28
RCS2193	Sato et al. 2005	168 to 243	12
RCS1285	Sato et al. 2005	129 to 179	31
RCS5708	Sato et al. 2005	91 to 151	28
RCS2304	Sato et al. 2005	148 to 185	9
RCS3145	Sato et al. 2005	103 to 170	15
RCS1411	Sato et al. 2005	176 to 233	27
RCS0074	Sato et al. 2005	160 to 229	35
RCS2199	Sato et al. 2005	175 to 221	13
RCS3620	Sato et al. 2005	166 to 219	NA
RCS0075	Sato et al. 2005	182 to 213	18
RCS3470	Sato et al. 2005	201 to 207	4
RCS5781	Sato et al. 2005	164 to 232	19
RCS1807	Sato et al. 2005	229 to 327	58
RCS4602	Sato et al. 2005	185 to 286	48
