# Supplementary material for: Limited genetic changes observed during in situ and ex situ conservation in Nordic populations of red clover (Trifolium pratense)
Source: Front Plant Sci. 2023 Aug 9;14:1233838. doi: 10.3389/fpls.2023.1233838 (PMC10445542; doi:10.3389/fpls.2023.1233838)
Supplement: Supplementary file 3 [file Table_3.xlsx]

## Sheet: Sheet1
Table S3. PCR conditions used for amplification of microsatellites
Step	Phase	Temperature (C˚)	Time
1	Initial denaturing	95	02:00:00
2	Denature	95	00:30:00
3	Anneal*	64-60	00:30:00
4	Extension	72	00:30:00
Repeat steps 2-4 (25 cycles)
5	Denature	95	00:30:00
6	Anneal	60-56	00:30:00
7	Extension	72	00:30:00
Repeat steps 5-7 (10 cycles)
8	Hold	8	Ꚙ
*Temperature is reduced by 0.2˚ each cycle
