# Supplementary material for: Limited genetic changes observed during in situ and ex situ conservation in Nordic populations of red clover (Trifolium pratense)
Source: Front Plant Sci. 2023 Aug 9;14:1233838. doi: 10.3389/fpls.2023.1233838 (PMC10445542; doi:10.3389/fpls.2023.1233838)
Supplement: Supplementary file 4 [file Table_4.xlsx]

## Sheet: Blad1
Table S4. Cleaned genotyping data used for downstream analysis in the paper
Row 6 and onwards, columns C and onwards list the alleles with the two alleles at each locus given in two consecutive columns. The names of the loci are listed in row 5 above the first of the two alleles at the locus.
"-9" denotes missing data
Individual	sample	TPSSR09		TPSSR34		TPSSR23		TPSSR50		TPSSR13		TPSSR44		TPSSR16		TPSSR45		RCS5799		RCS2193		RCS1285		RCS5708		RCS2304		RCS3145		RCS1411		RCS0074		RCS2199		RCS0075		RCS3470		RCS5781		RCS1807		RCS4602
W-1406-orig.1	W-1406-orig	124	153	180	194	162	162	196	210	218	226	142	158	219	219	170	174	-9	-9	169	169	135	146	117	137	161	163	130	130	196	196	183	209	181	196	187	189	203	203	191	201	270	270	186	211
W-1406-orig.2	W-1406-orig	153	153	172	204	190	192	200	210	192	192	142	152	219	228	174	188	-9	-9	169	172	146	146	-9	-9	163	181	130	130	196	196	185	209	181	196	187	189	203	203	184	197	270	270	191	203
W-1406-orig.3	W-1406-orig	137	138	176	182	164	166	166	204	210	226	146	158	220	227	174	214	244	259	169	169	132	139	117	117	185	185	130	130	186	196	169	169	191	196	182	189	203	203	191	195	257	257	195	195
W-1406-orig.4	W-1406-orig	137	137	194	194	190	192	196	216	192	226	144	146	219	219	-9	-9	250	262	169	172	132	146	116	123	163	163	130	130	-9	-9	183	183	186	196	189	195	203	203	191	191	270	270	186	203
W-1406-orig.5	W-1406-orig	119	138	194	194	164	190	210	216	192	210	140	146	195	195	184	196	238	262	169	169	146	146	117	123	-9	-9	130	130	-9	-9	169	185	196	196	189	195	203	203	191	201	250	266	191	209
W-1406-orig.6	W-1406-orig	117	144	186	204	164	188	198	226	210	216	144	152	213	217	-9	-9	235	238	169	169	132	140	117	127	163	163	130	137	181	191	-9	-9	196	200	191	195	203	203	193	193	-9	-9	186	193
W-1406-orig.7	W-1406-orig	137	137	172	176	190	190	196	216	192	200	144	158	219	219	-9	-9	250	262	169	169	132	135	111	123	161	163	130	130	195	209	183	183	186	186	187	195	203	203	191	191	268	268	186	195
W-1406-orig.8	W-1406-orig	126	140	172	172	204	206	188	216	200	210	144	144	195	197	196	214	244	262	169	172	142	148	123	133	161	161	130	137	195	207	-9	-9	191	196	187	187	203	203	191	201	286	286	191	211
W-1406-orig.9	W-1406-orig	153	153	172	204	162	192	196	200	192	192	144	146	207	207	174	188	-9	-9	169	172	132	146	116	137	163	163	130	130	196	196	183	209	186	196	189	195	203	203	191	191	270	270	186	203
W-1406-orig.10	W-1406-orig	142	142	176	190	162	190	210	218	192	202	144	146	211	211	174	188	-9	-9	169	172	146	164	111	123	163	163	130	137	181	195	183	183	186	196	193	195	203	205	191	191	250	250	197	206
W-1406-orig.11	W-1406-orig	137	138	176	182	164	166	166	204	210	226	146	158	220	227	174	214	244	259	169	169	132	139	117	117	183	185	130	130	186	196	169	169	191	191	182	189	203	203	191	195	257	257	195	195
W-1406-orig.12	W-1406-orig	142	163	172	176	164	164	200	210	202	212	140	144	204	204	190	214	241	262	169	172	-9	-9	111	119	161	181	130	158	178	195	207	207	191	191	191	191	203	203	193	193	278	290	203	205
W-1406-orig.13	W-1406-orig	137	153	172	180	162	162	174	196	192	218	144	158	207	207	174	194	250	278	169	169	132	135	117	137	161	163	130	130	196	196	183	183	186	186	187	195	203	203	191	201	268	268	191	211
W-1406-orig.14	W-1406-orig	137	137	172	172	162	162	210	216	192	210	144	152	203	207	178	214	238	244	169	172	132	146	116	137	163	163	130	130	181	195	183	183	186	196	193	195	203	203	191	191	286	286	190	203
W-1406-orig.15	W-1406-orig	117	137	186	186	194	194	192	206	192	216	140	144	213	228	170	170	259	259	169	169	132	156	111	117	163	163	130	130	-9	-9	194	194	196	200	191	195	203	203	191	201	283	292	193	213
W-1406-orig.16	W-1406-orig	117	140	172	188	166	166	196	196	192	202	140	144	204	204	214	217	238	259	169	169	132	146	111	133	163	185	130	133	-9	-9	179	183	-9	-9	187	190	203	203	-9	-9	268	268	-9	-9
W-1406-gen1.1	W-1406-gen1	133	140	176	208	188	192	196	210	216	228	144	150	191	201	170	188	238	244	169	169	132	150	116	117	161	181	130	130	191	196	205	205	191	196	189	195	205	205	193	193	263	268	193	203
W-1406-gen1.2	W-1406-gen1	114	117	176	176	166	166	188	198	192	210	144	144	197	228	172	172	235	241	169	169	143	164	-9	-9	161	163	130	130	196	209	207	217	191	196	187	189	203	203	191	201	-9	-9	-9	-9
W-1406-gen1.3	W-1406-gen1	104	137	194	194	166	194	166	202	198	234	142	142	219	227	176	202	262	262	169	172	134	137	111	117	163	183	130	137	186	196	191	191	181	200	187	189	203	205	191	197	292	292	199	203
W-1406-gen1.5	W-1406-gen1	138	140	204	204	198	198	196	212	200	210	144	164	185	223	170	170	248	289	-9	-9	150	150	123	123	-9	-9	130	130	196	196	205	205	181	190	187	191	203	203	-9	-9	250	309	197	207
W-1406-gen1.6	W-1406-gen1	137	140	190	194	196	216	202	208	188	210	140	140	211	233	170	174	250	284	-9	-9	135	146	121	123	163	163	130	130	178	199	-9	-9	196	196	187	189	203	203	191	191	294	294	199	209
W-1406-gen1.7	W-1406-gen1	137	146	190	206	196	216	196	226	192	216	144	146	207	209	170	188	238	250	169	169	146	146	121	123	181	181	130	130	181	195	183	183	181	196	195	195	203	203	191	201	270	274	201	209
W-1406-gen1.8	W-1406-gen1	117	140	172	172	208	210	202	210	192	192	142	146	219	219	172	190	238	262	-9	-9	-9	-9	129	129	161	163	130	130	191	195	185	209	181	196	189	199	-9	-9	191	191	-9	-9	209	209
W-1406-gen1.9	W-1406-gen1	133	138	180	184	194	223	188	188	190	226	146	164	203	203	168	214	262	262	172	172	154	171	129	135	163	163	130	130	182	195	191	205	191	196	182	187	203	205	210	210	258	205	203	215
W-1406-gen1.10	W-1406-gen1	114	126	178	206	164	206	196	214	216	216	158	172	197	197	170	214	250	266	169	169	132	140	111	133	161	185	130	130	181	195	165	165	191	191	187	190	203	203	184	199	-9	-9	197	203
W-1406-gen1.11	W-1406-gen1	137	138	204	206	198	206	210	238	202	234	144	164	185	185	170	170	262	288	169	172	132	152	121	123	161	161	130	142	178	192	205	205	191	196	191	195	203	203	191	191	266	283	201	207
W-1406-gen1.12	W-1406-gen1	117	117	172	176	190	190	198	210	192	200	158	158	191	207	170	170	235	238	169	169	136	142	111	123	161	163	130	130	207	209	185	185	200	200	187	195	203	205	191	191	268	268	195	201
W-1406-gen1.13	W-1406-gen1	133	133	176	176	-9	-9	206	216	192	200	144	158	207	227	160	214	256	262	169	169	136	142	111	111	161	161	130	130	178	209	185	185	190	191	187	187	203	203	191	201	268	268	186	213
W-1406-gen1.14	W-1406-gen1	137	137	176	176	162	184	170	210	192	206	144	158	227	227	188	188	288	302	169	172	137	140	111	111	181	185	130	130	-9	-9	195	195	191	196	190	195	203	203	191	191	270	280	193	193
W-1406-gen1.15	W-1406-gen1	133	137	190	206	188	202	202	210	210	216	140	144	209	209	170	170	244	284	169	172	135	140	117	123	163	163	130	130	189	199	216	216	196	200	189	195	203	203	191	201	311	313	191	197
W-1406-gen1.16	W-1406-gen1	126	126	178	192	158	162	196	206	206	216	144	152	191	197	214	214	241	250	-9	-9	132	146	111	137	161	161	130	130	195	202	185	185	191	196	187	190	201	203	184	199	268	280	211	213
W-1410-orig.2	W-1410-orig	140	156	176	206	154	194	194	196	196	202	142	144	185	185	-9	-9	238	256	-9	-9	136	146	123	129	163	163	133	133	182	189	185	209	191	196	189	189	203	203	191	191	263	263	203	203
W-1410-orig.3	W-1410-orig	140	163	192	204	166	166	186	192	196	210	144	152	193	193	170	188	238	244	169	169	132	146	119	119	163	163	130	133	178	196	183	187	196	196	187	203	203	203	191	191	261	265	197	197
W-1410-orig.9	W-1410-orig	140	146	176	176	164	202	170	196	204	220	172	199	203	203	140	151	238	278	211	215	-9	-9	111	111	163	163	130	130	178	201	-9	-9	181	196	187	193	203	203	191	201	266	266	203	249
W-1410-orig.11	W-1410-orig	140	153	206	206	166	166	170	196	202	208	144	144	214	214	192	192	250	250	169	169	146	146	111	111	163	163	130	130	178	191	183	187	181	196	195	197	203	205	191	201	262	263	203	209
W-1410-orig.12	W-1410-orig	133	156	176	208	198	200	206	206	188	202	144	152	185	223	184	198	238	241	169	169	146	160	117	123	163	181	133	137	178	178	181	181	190	196	189	203	203	203	191	191	270	270	203	206
W-1410-orig.14	W-1410-orig	133	140	176	192	206	206	176	204	202	202	144	156	219	219	184	210	250	256	-9	-9	-9	-9	-9	-9	163	163	130	137	178	181	187	187	191	196	189	191	203	203	191	197	262	270	203	223
W-1410-gen1.1	W-1410-gen1	133	146	172	174	162	202	192	192	192	206	140	144	204	204	178	196	238	256	169	172	132	154	116	117	163	163	130	130	192	199	197	197	186	196	187	195	203	203	191	191	-9	-9	203	205
W-1410-gen1.2	W-1410-gen1	137	146	174	174	192	198	170	170	206	210	140	144	211	211	178	196	238	262	169	172	146	146	117	117	161	163	130	137	192	199	211	211	196	196	187	191	201	205	191	191	-9	-9	203	209
W-1410-gen1.3	W-1410-gen1	148	148	188	208	162	162	206	208	188	190	142	144	185	185	168	198	250	262	169	169	146	146	116	117	163	163	146	146	178	196	169	187	191	196	189	191	203	203	191	195	270	274	207	220
W-1410-gen1.4	W-1410-gen1	119	119	172	176	202	221	172	194	192	210	144	144	204	220	192	192	259	278	169	169	132	140	133	133	163	163	130	130	178	192	197	197	191	196	187	203	203	203	-9	-9	263	263	204	214
W-1410-gen1.5	W-1410-gen1	148	148	176	200	164	164	206	244	202	222	144	144	186	201	170	198	284	284	169	169	132	154	117	142	-9	-9	133	158	178	192	189	189	196	196	187	187	201	203	193	193	286	314	197	207
W-1410-gen1.6	W-1410-gen1	156	156	188	206	204	206	202	204	216	216	140	144	209	209	190	202	238	284	169	172	146	146	111	142	163	163	130	146	181	196	187	187	190	191	187	187	201	203	193	195	260	292	207	207
W-1410-gen1.7	W-1410-gen1	137	163	172	206	192	192	204	204	186	202	140	140	186	201	172	184	238	241	169	169	148	154	111	111	181	181	133	137	178	192	177	213	185	196	187	203	203	203	193	193	270	278	197	209
W-1410-gen1.8	W-1410-gen1	146	173	174	174	166	166	170	170	206	206	140	140	186	201	198	198	238	266	-9	-9	136	146	111	117	161	181	130	130	178	178	175	209	180	181	189	191	201	203	193	193	286	309	197	209
W-1410-gen1.9	W-1410-gen1	126	137	176	176	162	162	196	206	192	228	140	144	185	185	172	172	238	278	169	172	136	162	121	123	181	181	130	130	186	189	187	219	191	191	189	203	203	203	184	195	286	286	203	209
W-1410-gen1.10	W-1410-gen1	140	148	174	176	162	162	244	244	186	206	140	144	185	185	184	198	238	238	169	172	146	164	117	117	161	163	130	130	178	199	185	209	196	196	187	191	203	203	191	191	298	298	203	203
W-1410-gen1.11	W-1410-gen1	-9	-9	176	176	162	162	206	208	186	192	142	152	204	209	188	188	262	284	169	169	146	146	-9	-9	163	163	130	130	191	196	169	189	191	191	187	187	203	205	191	191	274	286	206	209
W-1410-gen1.12	W-1410-gen1	137	137	180	204	154	190	194	194	192	202	144	152	185	220	184	188	248	272	169	169	146	146	117	121	163	163	130	130	178	192	-9	-9	181	181	189	191	201	203	191	191	270	305	203	207
W-1410-gen1.13	W-1410-gen1	134	138	188	190	162	192	202	208	188	190	140	140	204	247	-9	-9	238	262	169	169	135	146	117	123	163	181	130	146	186	189	169	219	190	191	189	191	203	205	184	195	274	315	220	235
W-1410-gen1.14	W-1410-gen1	137	153	180	194	154	190	170	194	202	208	144	162	220	220	188	188	262	272	169	169	-9	-9	121	127	163	163	130	130	191	192	-9	-9	191	196	187	203	201	201	191	191	270	270	205	206
W-1410-gen1.15	W-1410-gen1	133	138	172	190	162	202	194	202	188	192	142	144	225	247	168	196	238	278	169	169	137	140	121	123	163	163	130	130	186	192	189	189	196	196	187	211	203	205	191	195	263	263	207	220
W-1410-gen1.16	W-1410-gen1	140	146	176	223	166	190	170	184	192	202	142	144	186	203	188	188	238	278	169	169	-9	-9	103	117	163	163	130	130	178	201	183	187	191	196	187	191	203	203	191	195	263	266	203	209
W-1571-orig.2	W-1571-orig	156	156	178	204	194	194	192	192	230	232	140	144	197	203	190	190	238	238	169	169	146	150	117	142	163	163	-9	-9	182	191	177	187	196	196	187	191	203	203	191	191	266	280	-9	-9
W-1571-orig.3	W-1571-orig	137	140	172	172	190	190	198	214	182	210	144	148	211	213	170	198	238	262	169	169	136	154	103	116	163	163	146	158	191	195	189	209	191	196	187	193	203	203	191	191	266	266	193	193
W-1571-orig.4	W-1571-orig	137	137	172	178	190	190	188	198	182	186	140	144	185	228	192	192	244	244	-9	-9	135	135	103	117	-9	-9	130	146	191	192	169	169	191	196	189	189	203	203	193	193	272	272	205	205
W-1571-orig.5	W-1571-orig	150	150	178	204	200	200	176	198	182	234	144	154	191	201	186	198	238	262	-9	-9	135	158	116	117	163	163	130	130	182	191	173	173	181	196	187	187	205	205	191	191	263	272	203	206
W-1571-orig.6	W-1571-orig	137	137	176	204	164	164	198	202	182	224	142	144	214	214	212	212	238	248	-9	-9	146	168	117	142	163	163	158	158	182	189	169	173	190	196	189	191	203	203	193	193	267	267	201	205
W-1571-orig.7	W-1571-orig	156	156	210	210	194	194	188	202	182	226	144	144	185	211	178	192	248	262	-9	-9	135	160	117	142	163	163	130	133	-9	-9	177	216	181	190	187	189	203	203	191	191	261	263	191	205
W-1571-orig.8	W-1571-orig	137	137	200	204	196	196	198	202	186	234	140	144	185	185	170	190	262	281	-9	-9	146	162	117	117	163	163	130	158	182	191	185	209	181	191	187	191	203	203	193	193	262	262	203	203
W-1571-orig.9	W-1571-orig	156	156	178	204	192	194	192	192	196	202	191	193	228	231	140	144	238	238	211	211	146	148	117	142	163	163	146	146	182	191	177	187	196	196	187	191	203	203	191	191	280	282	206	215
W-1571-orig.10	W-1571-orig	-9	-9	172	204	184	184	188	198	186	192	144	154	185	214	190	190	248	262	-9	-9	135	148	117	131	163	181	158	158	-9	-9	173	185	181	191	189	189	203	203	191	201	267	267	191	211
W-1571-orig.11	W-1571-orig	137	140	172	176	164	164	198	202	190	234	144	144	185	185	196	196	259	284	169	169	160	160	117	117	163	163	130	130	191	191	197	197	196	196	189	191	203	203	191	191	261	285	193	193
W-1571-orig.12	W-1571-orig	-9	-9	172	176	164	164	188	218	182	226	144	150	195	228	186	196	238	284	-9	-9	135	154	116	117	163	163	146	146	182	182	169	169	191	196	187	191	203	203	191	191	260	286	206	211
W-1571-orig.13	W-1571-orig	137	137	172	172	-9	-9	188	192	202	228	191	193	186	227	140	144	238	259	211	211	135	135	117	117	163	163	130	130	182	189	169	177	-9	-9	191	191	203	203	-9	-9	258	284	205	211
W-1571-orig.15	W-1571-orig	-9	-9	178	194	190	194	188	200	182	186	156	156	213	213	186	212	241	262	-9	-9	-9	-9	117	117	181	181	146	158	-9	-9	169	177	181	196	189	189	203	203	191	191	263	285	195	205
W-1571-gen1.1	W-1571-gen1	138	167	178	178	186	186	166	206	192	192	140	144	185	185	170	188	238	284	-9	-9	135	142	127	127	163	163	130	130	191	201	169	169	196	196	187	209	203	203	191	191	261	292	191	201
W-1571-gen1.2	W-1571-gen1	133	137	172	194	180	204	182	188	192	192	144	154	191	191	190	217	266	274	169	169	148	160	117	127	163	181	130	130	178	178	187	187	191	196	189	191	203	203	191	201	267	290	191	203
W-1571-gen1.3	W-1571-gen1	137	137	172	206	180	206	202	208	234	234	150	154	185	185	170	202	274	278	-9	-9	148	148	-9	-9	163	181	130	158	191	201	169	187	196	196	189	189	203	203	-9	-9	307	307	191	191
W-1571-gen1.4	W-1571-gen1	114	138	178	192	180	200	166	204	192	234	140	140	185	185	170	188	238	238	169	169	142	142	127	127	163	163	130	130	191	191	185	185	181	181	187	189	203	203	-9	-9	261	311	191	191
W-1571-gen1.5	W-1571-gen1	133	133	172	200	164	164	168	210	210	234	140	144	203	203	168	188	238	266	-9	-9	135	162	137	137	181	181	137	158	191	204	169	187	190	196	187	189	203	203	-9	-9	265	265	205	213
W-1571-gen1.7	W-1571-gen1	114	138	184	192	180	180	198	204	192	234	140	140	185	213	188	188	238	262	-9	-9	142	142	116	127	163	163	130	130	178	191	185	185	181	196	187	189	203	203	191	191	250	263	191	205
W-1571-gen1.8	W-1571-gen1	137	137	172	184	198	204	182	182	192	202	154	168	185	191	170	192	259	274	-9	-9	-9	-9	117	119	-9	-9	130	130	178	191	179	179	191	196	189	211	203	203	193	193	272	272	191	203
W-1571-gen1.9	W-1571-gen1	137	137	172	204	198	198	186	208	190	234	140	150	185	211	180	202	238	248	-9	-9	150	162	103	137	181	181	133	137	185	191	185	185	181	181	187	189	205	205	191	191	306	306	193	201
W-1571-gen1.10	W-1571-gen1	137	185	194	200	202	202	178	202	206	220	144	144	185	185	202	202	248	274	-9	-9	-9	-9	129	137	163	181	130	137	181	195	177	177	181	196	189	189	205	205	191	197	306	306	201	203
W-1571-gen1.11	W-1571-gen1	133	133	180	200	164	164	180	188	186	206	140	144	185	185	168	198	259	262	169	169	135	162	111	116	163	181	130	137	178	191	170	175	181	196	189	189	203	203	191	191	267	267	193	197
W-1571-gen1.12	W-1571-gen1	133	138	172	204	180	180	188	202	192	234	140	144	191	223	190	217	266	278	169	169	-9	-9	103	127	163	181	130	130	178	211	189	189	181	190	189	191	203	203	193	193	261	311	191	191
W-1571-gen1.13	W-1571-gen1	-9	-9	178	204	164	182	202	222	190	192	140	156	185	211	168	200	259	259	-9	-9	-9	-9	137	137	181	181	130	137	-9	-9	189	189	190	196	189	189	203	203	191	191	297	297	195	215
W-1571-gen1.14	W-1571-gen1	-9	-9	192	204	200	204	166	202	190	234	140	144	185	243	190	220	238	278	169	172	142	160	111	111	163	181	130	130	178	191	169	169	180	191	187	189	203	203	193	193	307	307	195	220
W-1571-gen1.15	W-1571-gen1	-9	-9	184	208	180	180	202	204	192	192	140	140	185	213	188	194	238	259	169	169	-9	-9	116	127	163	163	130	133	178	213	-9	-9	180	180	187	191	205	205	193	193	277	277	191	199
W-1571-gen1.16	W-1571-gen1	156	156	198	200	198	229	168	196	202	220	142	150	185	185	170	190	238	259	-9	-9	-9	-9	114	114	-9	-9	130	130	181	204	169	169	190	196	-9	-9	-9	-9	193	193	265	270	195	239
W-1571-gen2.1	W-1571-gen2	137	137	172	178	186	186	192	214	182	230	144	152	209	214	196	196	244	244	-9	-9	-9	-9	123	133	163	181	130	130	-9	-9	169	169	186	196	189	193	203	203	191	191	272	272	-9	-9
W-1571-gen2.2	W-1571-gen2	137	137	172	210	202	202	188	192	224	234	148	152	203	203	170	198	238	244	-9	-9	136	136	117	123	181	181	130	158	181	189	177	177	181	196	187	187	203	203	191	191	250	280	209	211
W-1571-gen2.3	W-1571-gen2	124	137	178	210	164	192	202	214	182	186	144	152	209	209	170	170	262	278	-9	-9	135	140	103	103	181	181	133	158	-9	-9	185	185	196	196	189	193	203	203	-9	-9	250	250	203	209
W-1571-gen2.4	W-1571-gen2	124	124	172	200	186	186	188	188	182	234	144	152	214	214	172	188	238	259	-9	-9	140	160	131	133	163	181	158	158	189	191	169	169	180	190	187	187	203	203	191	201	261	313	193	201
W-1571-gen2.5	W-1571-gen2	-9	-9	186	210	200	200	188	202	192	224	154	158	209	219	172	172	259	259	-9	-9	140	140	-9	-9	163	163	133	133	-9	-9	173	173	181	186	187	199	203	203	-9	-9	261	290	193	205
W-1571-gen2.6	W-1571-gen2	134	137	178	210	200	200	188	192	224	234	140	152	195	203	170	184	244	248	-9	-9	135	158	114	114	-9	-9	130	158	-9	-9	177	177	180	196	187	189	205	205	191	191	263	263	191	209
W-1571-gen2.7	W-1571-gen2	124	137	176	176	192	192	188	202	206	230	144	148	209	209	172	192	259	278	-9	-9	-9	-9	111	111	163	181	130	133	189	191	170	177	191	196	189	189	203	203	191	191	262	266	195	209
W-1571-gen2.8	W-1571-gen2	-9	-9	172	178	192	194	178	188	186	206	152	152	201	209	172	188	238	241	-9	-9	-9	-9	116	116	-9	-9	133	158	189	191	-9	-9	181	196	187	193	203	203	191	191	280	319	203	215
W-1571-gen2.9	W-1571-gen2	137	137	176	210	184	200	188	192	192	224	154	158	185	209	194	194	244	268	-9	-9	140	148	117	131	163	163	130	158	189	191	173	185	191	196	187	189	203	203	191	191	267	290	191	209
W-1571-gen2.10	W-1571-gen2	124	124	176	176	194	202	202	214	206	206	144	152	214	214	182	182	266	266	-9	-9	-9	-9	117	123	163	181	130	130	182	189	173	173	196	196	189	190	203	203	191	191	283	283	-9	-9
W-1571-gen2.11	W-1571-gen2	137	137	172	174	-9	-9	178	202	180	182	144	148	185	185	192	192	248	259	-9	-9	135	160	117	131	-9	-9	133	158	191	191	169	169	181	196	189	189	203	205	193	193	280	306	203	205
W-1571-gen2.12	W-1571-gen2	124	137	178	186	194	200	188	188	182	200	152	158	185	185	170	170	259	259	-9	-9	135	148	117	117	163	163	130	146	189	191	177	177	181	191	187	195	203	203	193	193	285	285	205	209
W-1571-gen2.13	W-1571-gen2	-9	-9	174	194	164	164	188	188	182	234	140	144	185	191	170	192	238	248	-9	-9	-9	-9	116	117	163	181	130	146	181	213	213	213	190	196	193	195	205	205	191	191	298	298	191	205
W-1571-gen2.14	W-1571-gen2	-9	-9	178	194	162	162	184	206	192	200	144	144	185	191	170	178	266	266	-9	-9	-9	-9	116	116	163	163	130	158	-9	-9	189	189	191	196	189	189	203	205	191	191	263	263	203	235
W-1572-orig.1	W-1572-orig	140	140	208	210	216	217	190	202	182	186	152	158	197	203	170	194	229	248	169	169	158	160	117	117	163	163	133	133	178	191	183	183	191	191	187	189	203	203	191	191	278	294	190	205
W-1572-orig.2	W-1572-orig	137	185	198	212	192	192	200	202	192	196	140	144	185	201	194	194	-9	-9	-9	-9	137	160	111	111	163	163	130	130	178	211	203	203	175	191	191	191	203	203	193	193	270	270	197	213
W-1572-orig.3	W-1572-orig	185	185	172	194	194	194	170	198	192	196	142	154	191	203	174	190	241	262	169	172	160	162	103	103	163	181	130	137	181	191	169	187	196	196	191	199	203	203	191	191	262	278	193	203
W-1572-orig.4	W-1572-orig	137	137	188	204	198	198	188	200	186	192	142	144	185	214	168	194	233	262	169	169	148	160	142	142	161	163	130	142	178	201	169	205	191	191	189	193	205	205	191	191	270	270	191	197
W-1572-orig.5	W-1572-orig	185	185	176	198	162	162	196	202	192	196	144	146	201	220	174	194	244	262	-9	-9	137	162	91	133	161	163	130	130	186	201	-9	-9	191	196	191	195	203	203	189	191	296	296	209	213
W-1572-orig.6	W-1572-orig	137	138	172	172	164	196	168	202	182	186	140	140	203	203	180	192	248	256	-9	-9	169	169	117	142	181	181	137	162	178	191	-9	-9	-9	-9	187	189	203	203	191	191	-9	-9	191	193
W-1572-orig.7	W-1572-orig	137	137	178	198	196	196	186	210	186	186	142	144	217	217	170	198	235	262	-9	-9	135	135	111	116	163	181	130	130	191	233	-9	-9	191	196	-9	-9	-9	-9	-9	-9	278	310	203	203
W-1572-orig.8	W-1572-orig	137	140	194	202	164	164	188	202	182	224	144	156	197	201	170	180	238	256	-9	-9	136	160	142	142	181	181	130	130	178	191	169	185	191	196	189	191	203	203	191	191	263	263	199	205
W-1572-orig.9	W-1572-orig	137	137	194	206	192	194	198	202	210	230	142	144	185	185	192	196	244	248	169	169	146	148	116	117	181	181	133	142	189	191	169	185	-9	-9	189	191	203	203	193	193	276	276	193	217
W-1572-orig.10	W-1572-orig	137	150	188	192	198	204	188	188	196	210	142	154	185	214	170	194	262	266	169	169	140	160	117	117	163	163	130	137	178	211	-9	-9	175	186	193	195	203	203	191	193	270	270	197	197
W-1572-orig.11	W-1572-orig	124	169	178	178	217	220	202	202	204	210	140	144	209	209	194	202	-9	-9	169	169	160	160	116	142	181	181	137	142	191	211	169	195	181	200	187	209	-9	-9	191	191	265	270	203	235
W-1572-orig.12	W-1572-orig	-9	-9	172	172	196	196	168	204	186	228	140	144	214	214	202	202	248	278	169	169	150	169	117	117	163	181	130	137	-9	-9	-9	-9	181	196	189	191	203	203	191	191	261	267	207	217
W-1572-orig.13	W-1572-orig	140	140	190	198	196	196	210	238	196	220	140	142	203	245	174	198	235	244	169	172	135	135	142	142	163	163	133	146	181	196	169	169	181	196	189	199	203	203	191	201	262	280	203	205
W-1572-orig.14	W-1572-orig	137	158	188	198	192	192	186	188	196	210	142	142	185	201	194	194	262	266	169	172	160	160	111	111	161	163	130	130	189	201	169	205	191	196	191	191	203	203	-9	-9	296	296	197	213
W-1572-orig.15	W-1572-orig	137	158	192	212	-9	-9	202	238	200	228	138	144	185	185	172	172	244	244	169	169	137	146	103	111	163	163	130	133	199	211	169	177	181	191	187	191	203	203	191	191	278	278	201	213
W-1572-orig.16	W-1572-orig	137	137	176	194	188	188	186	202	186	228	144	144	185	207	170	200	262	262	169	169	135	150	111	145	163	181	130	137	178	233	166	166	191	196	189	191	203	205	191	191	267	310	203	205
W-1572-gen1.1	W-1572-gen1	122	122	176	208	200	232	204	208	202	220	140	140	203	207	170	204	256	262	169	169	148	148	123	125	-9	-9	130	142	191	191	169	169	186	206	187	190	205	205	191	191	262	262	193	235
W-1572-gen1.3	W-1572-gen1	158	158	172	208	192	194	188	198	200	202	176	191	193	227	149	151	262	262	211	231	134	160	111	117	163	163	130	130	178	181	170	175	191	196	187	189	203	203	191	191	256	256	193	203
W-1572-gen1.4	W-1572-gen1	137	138	172	194	188	188	192	200	182	212	148	148	185	185	180	180	233	262	169	169	154	168	103	137	163	181	130	130	189	192	216	216	181	181	182	189	203	203	191	191	276	283	203	206
W-1572-gen1.8	W-1572-gen1	133	133	176	206	188	194	168	186	186	190	140	142	214	214	174	200	-9	-9	-9	-9	132	148	111	123	-9	-9	130	142	-9	-9	169	201	181	191	191	191	203	203	191	191	274	286	203	203
W-1572-gen1.9	W-1572-gen1	133	158	172	208	166	166	188	192	182	188	140	144	185	185	194	225	248	262	169	169	146	146	103	117	163	181	130	130	-9	-9	181	181	181	211	182	191	203	205	191	191	288	313	203	235
W-1572-gen1.10	W-1572-gen1	124	134	190	202	154	204	188	216	182	192	140	140	185	185	170	170	262	278	169	169	135	158	123	129	163	163	130	130	181	191	169	211	196	206	189	191	203	203	191	191	270	283	203	203
W-1572-gen1.11	W-1572-gen1	185	185	172	194	198	198	174	200	182	192	140	144	211	211	180	180	233	286	169	169	137	160	111	111	163	163	130	130	189	227	-9	-9	-9	-9	187	193	203	203	191	191	294	296	197	213
W-1572-gen1.12	W-1572-gen1	185	185	198	204	188	196	188	206	186	192	140	150	203	231	196	196	262	278	169	169	134	162	103	142	163	181	130	130	191	201	170	175	191	196	189	189	203	203	191	201	256	256	201	203
W-1572-gen1.13	W-1572-gen1	137	140	188	192	192	192	174	188	192	210	140	140	220	220	174	194	233	233	169	172	135	142	-9	-9	181	181	133	137	178	185	169	183	191	191	191	199	203	203	-9	-9	294	296	197	203
W-1572-gen1.15	W-1572-gen1	137	137	176	176	192	196	184	200	212	220	140	140	207	207	204	204	233	235	169	169	135	142	142	142	161	181	130	130	185	191	183	183	191	200	189	197	203	203	193	193	297	297	191	197
W-1572-gen1.16	W-1572-gen1	137	137	192	194	-9	-9	198	198	182	228	144	148	245	245	202	202	259	262	169	172	135	154	116	137	181	181	130	133	196	213	166	166	181	181	182	187	203	205	191	201	278	292	203	203
W-1572-gen2.1	W-1572-gen2	144	156	-9	-9	194	194	184	188	196	210	140	152	185	185	194	194	262	262	169	169	-9	-9	103	117	163	181	133	133	178	189	181	185	196	196	191	191	203	203	193	193	302	313	191	203
W-1572-gen2.2	W-1572-gen2	137	137	186	194	194	194	184	186	198	228	140	140	204	220	176	176	235	262	169	169	135	162	-9	-9	163	181	130	133	178	219	185	194	191	191	182	191	205	205	184	193	265	297	193	203
W-1572-gen2.3	W-1572-gen2	-9	-9	188	204	212	213	200	204	210	234	140	144	220	220	196	196	238	262	169	169	135	162	137	139	181	181	130	133	185	191	170	194	181	191	189	191	203	203	191	191	267	267	201	205
W-1572-gen2.4	W-1572-gen2	138	153	180	180	192	192	188	206	192	192	140	148	185	220	174	174	262	262	169	169	154	162	111	111	181	181	130	130	185	192	194	194	191	191	182	189	203	203	191	191	270	270	203	205
W-1572-gen2.5	W-1572-gen2	185	185	176	178	196	196	200	204	204	220	142	148	220	220	204	204	233	262	169	172	135	154	91	142	181	181	133	133	191	213	165	165	200	211	191	198	203	203	186	193	292	292	201	201
W-1572-gen2.6	W-1572-gen2	144	144	188	188	166	200	188	206	210	210	140	140	185	185	196	202	262	281	169	169	146	160	103	103	181	181	130	133	-9	-9	181	197	191	196	190	190	203	205	191	191	270	270	191	205
W-1572-gen2.9	W-1572-gen2	137	185	172	178	198	198	186	192	192	204	142	148	185	185	180	180	-9	-9	169	169	-9	-9	-9	-9	163	181	133	133	189	192	187	187	175	175	182	193	203	203	191	201	262	262	203	203
W-1572-gen2.10	W-1572-gen2	137	185	176	190	194	194	174	194	210	212	140	142	185	185	194	206	259	281	169	172	134	142	103	142	161	163	133	137	178	211	183	216	191	191	193	209	203	203	191	191	302	302	203	209
W-1572-gen2.11	W-1572-gen2	-9	-9	176	176	192	232	188	192	192	220	140	146	185	209	180	194	248	262	169	169	134	148	103	123	161	181	133	137	-9	-9	165	165	200	200	182	197	203	205	191	191	267	267	203	205
W-1572-gen2.12	W-1572-gen2	131	137	176	188	154	192	172	204	192	210	140	146	185	185	180	180	-9	-9	169	169	134	160	103	123	161	163	130	133	-9	-9	165	203	-9	-9	193	209	203	203	191	191	267	267	197	201
W-1572-gen2.13	W-1572-gen2	144	144	176	194	212	232	188	188	186	192	140	144	207	220	194	194	262	262	169	169	135	160	123	123	163	163	133	142	-9	-9	170	175	175	181	187	191	203	203	-9	-9	270	270	205	205
W-1572-gen2.14	W-1572-gen2	153	185	172	198	164	164	174	194	186	192	142	166	201	201	-9	-9	-9	-9	169	172	134	146	91	111	161	163	130	130	-9	-9	213	213	181	191	187	193	203	203	-9	-9	270	270	205	209
W-1572-gen2.15	W-1572-gen2	119	119	188	204	194	200	188	188	186	210	144	148	185	209	170	194	259	262	172	172	134	135	103	103	163	163	130	137	-9	-9	175	175	191	191	182	191	203	203	191	191	284	288	203	205
W-1572-gen2.16	W-1572-gen2	140	153	204	204	188	190	188	188	186	192	144	144	228	228	172	202	259	262	169	169	135	135	103	133	163	181	130	133	-9	-9	175	175	191	191	187	191	203	203	-9	-9	283	283	211	227
W-1574-orig.1	W-1574-orig	137	146	206	210	194	194	176	202	186	226	144	160	185	195	192	192	244	259	169	169	135	135	111	142	163	181	133	158	191	191	173	195	181	200	189	189	203	203	191	191	280	280	193	215
W-1574-orig.2	W-1574-orig	158	158	176	194	194	194	202	202	234	234	144	144	185	185	196	204	259	259	169	169	135	166	116	117	163	163	133	158	191	191	189	189	191	191	187	187	203	203	191	191	261	261	193	207
W-1574-orig.3	W-1574-orig	140	140	172	206	164	164	188	198	186	234	144	156	185	201	178	200	238	259	169	169	146	148	103	117	163	181	133	133	182	182	173	173	191	196	189	191	203	203	191	191	250	250	199	213
W-1574-orig.4	W-1574-orig	137	137	194	194	194	194	176	188	186	186	144	144	191	191	182	190	-9	-9	169	169	135	148	111	116	163	181	130	133	181	189	219	219	191	191	187	189	203	203	191	191	261	294	207	213
W-1574-orig.5	W-1574-orig	138	185	194	206	194	194	188	202	186	186	144	144	203	203	192	202	238	238	169	169	148	148	111	117	163	181	158	158	-9	-9	173	185	191	196	189	191	203	203	191	191	262	262	193	193
W-1574-orig.6	W-1574-orig	137	137	194	194	190	190	176	198	186	232	144	156	185	191	200	200	-9	-9	169	169	142	158	111	117	163	181	130	130	178	191	183	183	191	196	189	189	203	203	193	193	262	262	205	215
W-1574-orig.7	W-1574-orig	138	138	206	206	196	198	188	198	192	232	144	154	185	185	192	192	-9	-9	169	169	140	148	103	139	181	181	130	137	182	191	170	175	181	191	187	189	203	203	191	191	261	284	205	213
W-1574-orig.8	W-1574-orig	137	138	172	194	192	192	188	198	182	186	144	144	185	201	192	196	259	259	169	169	135	154	103	142	-9	-9	130	158	182	182	177	189	191	196	187	187	203	203	193	193	265	265	193	193
W-1574-orig.9	W-1574-orig	138	138	194	206	164	164	192	200	182	232	140	144	203	203	192	200	238	262	169	169	142	156	117	117	-9	-9	130	146	182	182	183	183	181	191	189	189	203	203	191	191	309	309	193	193
W-1574-orig.10	W-1574-orig	137	137	194	206	194	202	188	202	182	232	144	144	203	203	178	196	-9	-9	169	169	148	156	117	129	163	163	-9	-9	-9	-9	173	185	191	196	189	191	203	203	191	191	257	263	211	213
W-1574-orig.11	W-1574-orig	138	140	200	206	164	164	188	188	182	230	144	144	201	201	192	202	-9	-9	169	169	148	148	103	142	163	181	130	130	-9	-9	173	173	-9	-9	189	191	205	205	193	193	260	306	193	203
W-1574-orig.12	W-1574-orig	-9	-9	206	206	192	196	188	188	182	186	144	144	185	185	186	210	259	259	169	169	148	148	142	142	-9	-9	130	130	-9	-9	185	185	181	191	187	191	203	203	191	191	-9	-9	-9	-9
W-1574-orig.13	W-1574-orig	137	138	194	206	194	194	176	198	230	232	144	156	191	201	192	200	238	248	169	169	142	148	103	117	-9	-9	130	130	191	192	169	183	181	196	189	189	203	205	193	193	262	262	193	205
W-1574-orig.14	W-1574-orig	158	158	174	174	-9	-9	168	192	186	186	140	150	185	185	178	192	238	238	169	169	135	142	117	117	181	181	133	137	182	192	183	183	181	181	189	191	203	203	-9	-9	267	285	193	207
W-1574-orig.15	W-1574-orig	158	158	194	194	164	194	188	202	182	210	140	144	203	203	196	196	248	262	169	169	142	148	111	117	-9	-9	130	158	-9	-9	183	183	181	191	189	189	203	203	191	191	261	261	193	199
W-1574-orig.16	W-1574-orig	-9	-9	202	206	164	198	188	202	186	232	144	162	185	213	170	200	238	259	169	169	148	148	103	103	-9	-9	130	130	182	191	173	173	181	196	187	191	203	203	193	193	278	284	193	213
W-1574-gen1.1	W-1574-gen1	137	137	194	194	194	194	198	198	186	230	144	144	203	203	192	194	248	284	169	169	148	164	111	117	163	181	130	137	182	191	-9	-9	191	191	187	187	203	203	191	191	270	270	195	220
W-1574-gen1.2	W-1574-gen1	137	138	176	194	194	194	188	202	182	186	144	144	185	191	186	188	248	259	169	169	146	148	117	117	163	163	130	133	182	191	173	209	181	191	189	191	203	203	191	191	261	284	193	207
W-1574-gen1.3	W-1574-gen1	185	185	206	206	196	196	188	202	186	226	144	144	185	185	192	194	259	259	169	169	148	164	117	139	163	181	130	130	182	191	169	181	196	200	187	189	203	205	191	191	263	263	193	215
W-1574-gen1.4	W-1574-gen1	137	185	172	174	164	164	198	200	182	186	144	144	195	201	192	198	248	248	169	169	135	164	117	117	163	163	130	146	182	191	169	185	191	196	189	189	203	203	191	191	280	285	191	193
W-1574-gen1.5	W-1574-gen1	126	137	176	176	194	194	170	202	182	190	144	144	193	201	186	200	248	259	169	169	158	164	114	142	163	181	130	130	-9	-9	173	185	181	181	189	191	203	203	193	193	280	284	193	215
W-1574-gen1.6	W-1574-gen1	124	137	174	176	164	194	170	202	190	206	144	144	185	185	198	198	259	259	169	169	160	160	114	117	181	181	130	130	182	189	-9	-9	181	196	189	191	203	203	193	193	280	285	193	201
W-1574-gen1.7	W-1574-gen1	126	137	194	194	194	194	168	198	186	188	140	144	201	201	178	194	-9	-9	-9	-9	142	148	111	117	163	181	137	158	-9	-9	173	183	181	191	187	189	203	203	193	193	263	263	193	220
W-1574-gen1.8	W-1574-gen1	137	138	172	178	192	192	188	198	232	234	144	144	185	185	182	198	-9	-9	-9	-9	148	160	111	142	163	163	130	158	181	191	169	169	191	191	187	189	203	205	191	191	280	285	193	217
W-1574-gen1.9	W-1574-gen1	137	137	172	174	164	192	188	188	182	234	162	162	191	191	170	172	259	284	169	169	142	142	142	142	163	163	130	133	182	189	-9	-9	196	196	187	189	203	203	184	195	268	268	193	197
W-1574-gen1.10	W-1574-gen1	158	158	172	172	194	194	188	196	186	210	144	162	191	191	170	194	259	278	169	169	135	148	117	117	181	181	130	130	182	182	169	173	181	196	189	193	203	205	184	195	268	280	193	193
W-1574-gen1.11	W-1574-gen1	138	138	172	194	-9	-9	176	200	186	232	144	144	185	185	190	190	-9	-9	169	169	160	164	117	117	163	181	158	158	191	191	169	169	-9	-9	187	189	203	203	193	193	261	261	193	207
W-1574-gen1.12	W-1574-gen1	146	146	194	206	-9	-9	188	188	186	192	144	144	191	201	192	196	259	268	169	169	135	160	111	111	163	163	130	146	181	191	169	185	181	181	187	189	203	203	193	193	260	276	211	215
W-1574-gen1.13	W-1574-gen1	185	185	174	194	164	164	188	202	186	192	144	152	185	185	194	204	259	259	169	172	148	164	117	117	163	163	130	158	-9	-9	169	185	181	191	189	191	203	203	193	193	285	285	211	213
W-1574-gen1.14	W-1574-gen1	158	158	194	210	-9	-9	188	200	186	186	144	152	201	201	190	200	-9	-9	169	169	148	160	111	117	163	163	130	158	182	191	185	185	181	196	187	191	203	203	193	193	276	300	193	211
W-1574-gen1.15	W-1574-gen1	137	137	176	178	192	192	176	198	182	190	142	144	203	203	194	200	-9	-9	169	169	158	158	117	117	181	181	130	133	-9	-9	185	185	181	181	187	187	203	203	195	195	267	280	199	201
W-1574-gen1.16	W-1574-gen1	140	158	204	206	194	194	188	196	182	192	144	144	191	191	190	200	-9	-9	169	169	135	148	117	117	163	181	130	158	-9	-9	183	183	196	200	187	191	203	205	191	191	274	274	193	193
W-1575-orig.1	W-1575-orig	140	140	178	184	194	194	188	200	186	232	144	144	191	211	192	194	259	262	169	169	135	142	116	116	161	163	130	130	191	191	179	185	196	196	187	191	203	203	191	191	284	287	201	205
W-1575-orig.2	W-1575-orig	120	120	194	194	194	194	188	202	198	234	140	148	193	203	168	192	238	238	169	169	135	137	103	103	181	181	130	130	182	196	169	175	-9	-9	187	191	203	203	193	193	265	265	193	203
W-1575-orig.3	W-1575-orig	126	248	194	194	200	200	182	188	186	232	144	144	201	203	170	204	248	262	169	172	148	152	111	139	180	180	130	130	178	207	177	177	186	191	187	187	203	203	193	193	263	263	201	201
W-1575-orig.4	W-1575-orig	189	189	176	204	192	194	186	198	172	172	122	126	185	203	192	194	262	281	169	169	148	160	111	116	181	181	133	137	182	191	170	177	181	181	187	191	203	203	191	191	-9	-9	193	207
W-1575-orig.5	W-1575-orig	248	248	176	178	192	192	186	188	210	232	138	152	203	245	206	208	293	293	169	169	135	135	111	111	163	181	130	130	178	181	169	175	186	196	187	191	205	205	191	196	-9	-9	193	220
W-1575-orig.6	W-1575-orig	137	248	200	200	196	196	186	188	186	226	144	144	245	245	188	188	248	262	169	169	148	160	111	116	-9	-9	130	133	181	192	170	177	-9	-9	187	195	203	205	191	196	263	263	193	193
W-1575-orig.7	W-1575-orig	146	163	172	212	194	194	168	178	186	192	138	144	204	211	194	196	262	274	169	169	146	166	111	111	161	181	146	146	185	201	-9	-9	181	196	187	189	203	203	191	196	263	300	193	193
W-1575-orig.9	W-1575-orig	146	146	194	194	192	200	202	206	186	186	144	144	191	211	168	170	238	284	-9	-9	150	160	111	111	163	163	130	130	-9	-9	-9	-9	191	206	191	191	-9	-9	-9	-9	263	263	193	205
W-1575-orig.10	W-1575-orig	137	137	178	206	190	190	202	212	202	210	138	138	203	211	190	196	238	259	169	169	148	160	111	117	163	181	130	146	181	181	169	169	-9	-9	189	197	203	203	191	191	250	282	192	205
W-1575-orig.11	W-1575-orig	-9	-9	184	194	164	192	196	204	204	210	140	144	201	203	174	184	248	278	169	169	135	142	117	119	163	163	133	133	178	191	197	205	181	196	187	187	203	203	191	191	272	272	201	214
W-1575-orig.12	W-1575-orig	142	142	204	210	194	194	198	202	172	222	126	132	203	203	190	196	248	259	169	169	135	135	111	142	161	163	130	158	181	191	175	175	181	181	187	189	203	203	193	193	274	274	193	245
W-1575-orig.14	W-1575-orig	137	140	174	178	196	221	182	202	186	192	144	144	203	203	194	196	-9	-9	169	169	132	160	111	111	163	163	130	130	185	189	169	195	181	191	191	191	203	203	191	191	266	290	205	262
W-1575-orig.15	W-1575-orig	137	178	194	206	164	164	176	202	228	234	140	150	211	231	188	196	-9	-9	169	169	135	152	103	117	163	163	130	133	196	199	169	169	-9	-9	187	191	203	203	191	191	270	270	201	207
W-1575-orig.16	W-1575-orig	137	140	204	206	192	200	186	188	186	190	142	142	185	191	180	180	-9	-9	169	169	135	164	116	119	161	161	130	133	182	191	177	189	191	196	190	193	203	203	-9	-9	-9	-9	193	193
W-1575-gen1.1	W-1575-gen1	137	137	176	184	206	208	184	198	204	206	138	144	201	201	192	196	248	262	-9	-9	160	162	117	131	181	181	130	146	189	191	170	177	-9	-9	189	191	203	203	193	196	267	270	193	201
W-1575-gen1.2	W-1575-gen1	137	248	176	200	-9	-9	184	186	206	226	138	148	220	220	-9	-9	248	262	-9	-9	135	162	111	117	163	163	-9	-9	181	191	169	179	-9	-9	189	191	203	203	191	191	270	270	193	205
W-1575-gen1.3	W-1575-gen1	-9	-9	180	225	164	192	168	198	186	198	138	144	185	185	184	194	248	262	169	169	136	136	111	116	163	181	-9	-9	178	189	169	175	191	196	187	187	203	203	191	191	263	263	193	201
W-1575-gen1.4	W-1575-gen1	-9	-9	180	200	192	192	198	198	186	226	144	144	211	211	170	194	248	284	-9	-9	135	160	103	116	163	181	-9	-9	178	178	175	187	-9	-9	187	187	203	203	191	191	263	263	193	220
W-1575-gen1.5	W-1575-gen1	-9	-9	184	194	-9	-9	188	210	186	204	138	138	203	245	194	196	248	272	-9	-9	162	164	103	145	181	181	-9	-9	181	189	166	166	-9	-9	191	191	203	203	191	196	267	300	193	207
W-1575-gen1.6	W-1575-gen1	146	146	178	184	164	196	186	202	198	234	144	162	203	203	180	192	238	278	169	169	135	142	111	119	163	181	133	133	178	178	175	175	-9	-9	187	191	203	203	191	191	265	272	193	203
W-1575-gen1.7	W-1575-gen1	146	146	176	194	196	196	186	198	186	192	138	144	217	217	170	196	250	268	169	169	160	168	116	117	181	181	130	130	178	178	189	211	-9	-9	187	189	203	203	191	191	270	270	-9	-9
W-1575-gen1.8	W-1575-gen1	137	137	178	206	150	150	198	198	186	210	140	148	203	203	194	194	-9	-9	169	169	162	162	145	145	163	181	133	146	-9	-9	175	175	-9	-9	189	189	203	203	191	191	263	266	205	262
W-1575-gen1.10	W-1575-gen1	-9	-9	178	200	192	192	198	210	186	226	140	144	211	211	182	194	266	284	169	172	160	160	103	116	163	163	130	133	-9	-9	175	175	186	191	187	187	203	203	-9	-9	263	272	201	220
W-1575-gen1.11	W-1575-gen1	-9	-9	174	184	192	196	200	200	186	230	144	156	203	203	192	204	238	248	-9	-9	135	146	-9	-9	163	181	-9	-9	178	191	177	187	191	191	187	191	203	203	191	191	272	274	203	203
W-1575-gen1.12	W-1575-gen1	-9	-9	176	178	164	164	186	210	186	208	140	144	203	203	188	196	250	266	169	169	160	160	114	116	163	181	-9	-9	-9	-9	177	209	181	191	187	187	203	203	191	191	263	263	193	202
W-1575-gen1.13	W-1575-gen1	248	248	192	200	196	196	186	210	186	224	144	154	201	201	192	194	259	262	169	172	136	162	111	145	163	163	-9	-9	181	181	170	175	-9	-9	189	191	205	205	191	193	263	266	205	220
W-1575-gen1.14	W-1575-gen1	126	140	194	219	164	194	202	202	228	228	144	144	185	191	184	192	244	262	169	169	158	158	103	108	163	163	130	133	181	191	169	203	181	191	187	187	203	203	191	191	263	263	193	193
W-1575-gen1.15	W-1575-gen1	126	126	200	206	192	192	198	200	186	226	140	158	203	203	174	196	238	262	-9	-9	162	169	111	145	163	163	130	133	191	191	216	216	-9	-9	189	189	203	203	191	191	268	268	205	220
W-1575-gen1.16	W-1575-gen1	146	146	176	184	204	204	188	200	198	230	144	144	185	185	170	192	238	241	-9	-9	136	152	117	151	163	163	133	133	178	189	175	209	-9	-9	187	187	203	203	191	191	263	282	193	207
W-1575-gen2.1	W-1575-gen2	137	137	174	176	164	221	184	202	186	234	144	144	191	217	188	188	248	254	169	169	148	160	133	133	181	181	130	130	181	185	209	209	-9	-9	187	187	203	203	191	191	257	272	201	233
W-1575-gen2.2	W-1575-gen2	248	248	176	206	164	164	180	202	208	210	140	154	217	217	160	182	254	266	172	172	136	146	117	133	163	163	130	130	181	201	169	219	181	191	189	203	203	203	-9	-9	272	272	193	207
W-1575-gen2.3	W-1575-gen2	140	148	176	192	206	208	194	200	186	186	140	144	220	220	170	198	244	284	169	172	132	136	111	125	181	181	130	133	191	201	219	219	191	196	187	187	203	205	191	191	266	266	193	205
W-1575-gen2.4	W-1575-gen2	-9	-9	174	174	166	192	188	202	182	186	140	156	204	211	192	194	238	241	169	169	146	162	116	119	163	181	133	133	178	178	177	207	-9	-9	187	191	203	203	193	193	282	287	201	201
W-1575-gen2.5	W-1575-gen2	126	137	176	178	158	158	178	202	186	234	144	152	204	220	170	198	266	304	169	172	146	148	111	111	161	163	130	133	191	192	185	185	181	191	187	191	203	203	191	191	267	267	191	191
W-1575-gen2.6	W-1575-gen2	137	137	190	204	164	164	202	202	186	232	140	152	191	211	190	192	254	278	169	169	139	162	111	133	163	181	130	133	178	195	169	169	-9	-9	187	191	203	203	191	191	262	262	193	207
W-1575-gen2.7	W-1575-gen2	137	137	174	178	232	235	186	196	202	216	140	140	185	203	194	194	278	281	169	169	162	169	117	123	163	181	130	130	181	201	169	169	-9	-9	187	189	203	203	191	191	276	287	193	203
W-1575-gen2.8	W-1575-gen2	140	140	200	219	190	190	202	202	186	228	-9	-9	203	211	194	194	238	244	169	169	160	160	111	111	163	181	133	133	-9	-9	166	166	-9	-9	187	191	203	205	191	191	266	282	207	209
W-1575-gen2.9	W-1575-gen2	137	137	186	188	164	164	194	210	198	210	138	144	211	228	194	198	244	259	169	169	160	166	145	145	163	163	130	130	178	191	223	223	191	196	191	191	203	203	191	191	290	290	201	211
W-1575-gen2.10	W-1575-gen2	137	137	176	204	158	164	202	216	186	234	144	144	185	217	192	196	241	266	169	169	135	160	108	133	163	181	130	130	181	195	209	209	-9	-9	187	187	203	203	191	191	263	272	-9	-9
W-1575-gen2.11	W-1575-gen2	126	137	176	210	158	208	180	196	186	186	144	144	211	220	192	198	244	304	169	172	132	150	111	125	181	181	130	133	191	192	223	223	191	196	187	191	203	203	191	191	267	282	193	211
W-1575-gen2.12	W-1575-gen2	140	148	176	192	188	190	198	200	186	224	140	144	185	185	194	198	278	284	169	172	148	152	111	111	181	181	130	133	192	192	-9	-9	-9	-9	189	191	203	203	191	191	263	263	193	203
W-1575-gen2.13	W-1575-gen2	126	140	178	210	194	194	180	194	186	186	-9	-9	211	220	192	198	244	304	169	172	132	136	103	111	181	181	130	133	191	192	217	217	181	191	187	191	203	203	191	191	267	282	193	211
W-1575-gen2.14	W-1575-gen2	137	137	176	210	206	208	190	194	186	234	144	148	204	211	194	194	238	244	169	169	132	164	111	125	163	181	130	133	-9	-9	185	223	191	196	187	189	203	203	191	191	263	290	215	241
W-1575-gen2.15	W-1575-gen2	248	248	184	210	190	192	186	202	186	186	140	144	203	203	184	190	238	262	169	169	132	143	111	119	163	163	130	133	-9	-9	175	175	-9	-9	187	187	203	205	191	191	256	256	193	203
W-1575-gen2.16	W-1575-gen2	140	140	176	178	150	206	180	188	210	210	140	140	185	211	208	208	-9	-9	-9	-9	137	137	111	111	181	181	130	130	-9	-9	177	217	-9	-9	187	187	203	203	191	191	267	282	205	211
W-1576-orig.1	W-1576-orig	137	137	174	178	190	190	168	204	186	204	144	144	203	203	198	210	-9	-9	169	169	144	148	116	116	181	181	130	133	191	191	169	177	191	196	187	191	203	203	191	191	280	287	201	205
W-1576-orig.2	W-1576-orig	163	163	176	198	164	164	196	204	190	202	140	148	191	195	184	184	266	274	169	169	160	162	111	133	181	181	130	130	191	202	165	165	-9	-9	189	189	203	203	191	191	265	265	201	211
W-1576-orig.3	W-1576-orig	119	119	172	212	188	190	196	198	186	222	144	164	191	213	182	194	235	266	169	169	136	142	111	111	181	181	130	133	181	181	177	185	196	196	190	190	203	203	191	191	276	276	191	193
W-1576-orig.4	W-1576-orig	137	163	176	202	-9	-9	198	198	186	232	144	144	211	211	-9	-9	241	262	169	169	146	164	111	111	-9	-9	130	133	-9	-9	177	185	181	181	189	189	203	203	191	191	257	257	203	203
W-1576-orig.5	W-1576-orig	137	137	190	192	164	164	220	234	192	234	144	148	191	207	192	196	244	262	169	169	160	162	111	117	163	163	130	133	191	191	175	175	-9	-9	190	190	203	203	191	201	268	268	198	204
W-1576-orig.6	W-1576-orig	137	137	176	176	164	164	196	204	190	210	140	148	214	214	192	192	262	262	169	169	-9	-9	117	133	181	181	130	133	185	202	175	175	181	191	189	189	203	203	191	191	265	267	205	211
W-1576-orig.7	W-1576-orig	158	158	176	176	210	212	186	198	186	186	144	144	185	213	198	198	262	262	169	169	160	168	117	117	181	181	130	130	-9	-9	169	169	-9	-9	189	197	203	205	191	191	280	280	191	207
W-1576-orig.8	W-1576-orig	140	165	176	176	-9	-9	224	224	192	234	144	144	-9	-9	170	170	248	272	169	169	136	158	117	117	181	181	133	133	181	191	169	175	191	191	189	193	203	205	191	191	266	309	207	209
W-1576-orig.9	W-1576-orig	137	137	176	178	194	202	202	202	202	212	199	209	193	231	144	144	238	238	215	215	146	146	107	111	163	163	130	137	191	191	185	185	181	196	187	190	203	203	191	191	257	263	191	203
W-1576-orig.10	W-1576-orig	117	170	172	176	190	194	188	188	198	212	144	164	209	231	182	182	235	262	-9	-9	136	140	114	117	163	181	130	130	181	204	-9	-9	-9	-9	187	189	203	203	191	201	276	276	193	205
W-1576-orig.11	W-1576-orig	-9	-9	176	176	162	162	186	204	202	214	164	201	191	211	140	163	238	274	211	211	144	158	111	133	181	181	130	133	-9	-9	165	165	181	186	189	189	203	205	191	191	270	270	191	199
W-1576-orig.12	W-1576-orig	146	165	190	190	198	198	194	194	196	198	144	144	-9	-9	-9	-9	238	248	-9	-9	143	143	111	117	163	181	130	137	178	201	-9	-9	-9	-9	189	189	203	203	191	201	280	285	199	237
W-1576-orig.14	W-1576-orig	137	137	176	176	-9	-9	178	186	202	204	144	154	193	193	170	170	262	284	-9	-9	156	162	117	117	163	181	130	133	-9	-9	-9	-9	-9	-9	189	191	203	205	191	191	257	263	193	205
W-1576-orig.15	W-1576-orig	140	165	176	178	150	190	168	224	186	232	144	144	203	211	176	184	248	262	-9	-9	146	150	117	117	163	163	130	137	-9	-9	169	169	181	196	191	193	203	203	191	201	257	257	201	209
W-1576-orig.16	W-1576-orig	137	137	178	190	196	196	166	172	186	210	140	144	209	211	200	208	238	256	-9	-9	135	162	111	117	161	181	130	133	-9	-9	169	169	181	196	187	197	205	205	191	191	263	263	207	207
W-1576-gen1.1	W-1576-gen1	137	137	178	202	166	198	188	188	192	228	140	144	204	204	170	194	238	248	172	172	148	164	111	142	181	181	130	130	178	196	169	175	186	196	193	193	203	203	195	195	286	286	203	209
W-1576-gen1.2	W-1576-gen1	137	158	176	178	164	180	204	220	202	204	144	144	191	191	170	190	262	262	169	172	144	162	117	135	181	181	130	130	181	181	169	169	181	196	187	187	203	203	191	191	262	262	206	209
W-1576-gen1.3	W-1576-gen1	137	137	178	178	-9	-9	168	198	186	234	146	148	185	191	192	212	248	248	169	169	143	162	114	123	163	163	-9	-9	185	191	169	169	191	191	189	189	203	203	191	191	262	262	193	235
W-1576-gen1.4	W-1576-gen1	117	137	174	190	166	232	168	188	196	198	140	142	203	213	-9	-9	238	262	169	169	140	150	117	123	183	183	-9	-9	207	213	175	175	-9	-9	191	197	203	203	191	191	262	263	193	203
W-1576-gen1.5	W-1576-gen1	117	117	176	176	204	206	166	202	192	202	140	148	193	231	170	192	256	259	169	169	-9	-9	117	147	161	161	130	137	186	204	169	199	196	206	189	195	203	203	-9	-9	263	274	193	205
W-1576-gen1.6	W-1576-gen1	131	131	184	202	204	206	166	196	202	224	144	150	185	231	190	192	241	256	169	169	139	171	116	142	163	181	130	130	-9	-9	169	191	191	206	189	195	203	203	-9	-9	267	267	205	209
W-1576-gen1.7	W-1576-gen1	158	163	176	178	180	180	168	218	186	202	144	144	195	203	186	194	278	304	169	169	162	165	117	137	181	181	130	133	-9	-9	175	175	181	200	189	189	203	203	191	191	265	280	193	205
W-1576-gen1.8	W-1576-gen1	114	163	176	194	198	198	188	202	202	210	142	148	191	191	170	170	250	259	169	169	135	137	111	117	161	181	130	133	-9	-9	169	169	181	196	187	197	205	205	191	191	263	263	207	207
W-1576-gen1.9	W-1576-gen1	137	137	174	206	194	194	168	204	186	214	144	158	211	211	170	170	244	262	169	169	160	168	116	147	166	168	133	133	191	191	169	209	200	206	191	191	203	205	191	191	280	280	193	203
W-1576-gen1.10	W-1576-gen1	117	137	176	190	232	232	188	210	198	202	144	144	213	213	190	198	238	244	169	169	136	162	111	123	181	181	130	130	181	213	175	183	191	196	189	191	203	203	191	191	263	263	203	207
W-1576-gen1.11	W-1576-gen1	163	163	176	176	164	166	204	220	216	216	144	158	211	211	170	180	238	244	169	169	158	164	111	111	161	181	-9	-9	191	201	183	189	191	206	189	191	203	203	191	191	262	262	205	205
W-1576-gen1.12	W-1576-gen1	137	140	174	194	194	194	188	198	186	218	144	158	197	203	170	170	238	262	169	169	154	164	116	133	161	161	-9	-9	191	199	177	195	-9	-9	189	189	203	203	191	201	270	270	203	223
W-1576-gen1.13	W-1576-gen1	163	165	176	202	150	204	188	188	234	234	140	146	191	191	190	192	238	266	169	169	148	162	111	117	161	181	130	130	178	191	169	185	191	206	187	191	203	203	193	193	263	263	203	206
W-1576-gen1.14	W-1576-gen1	137	137	210	210	173	173	184	206	186	234	144	144	197	203	170	210	238	259	169	169	162	164	101	121	181	181	133	146	191	196	175	189	-9	-9	187	209	203	203	191	191	267	267	199	199
W-1576-gen1.15	W-1576-gen1	140	163	198	204	194	196	168	198	186	186	148	148	223	223	194	194	238	250	169	169	136	162	111	116	163	163	130	133	191	191	162	175	-9	-9	187	189	203	203	191	191	270	270	193	205
W-1576-gen1.16	W-1576-gen1	140	163	174	188	150	194	198	228	210	214	144	144	203	203	190	190	244	250	169	169	136	136	103	117	181	181	130	133	-9	-9	169	169	181	191	189	191	203	203	191	191	288	288	193	211
W-1577-orig.1	W-1577-orig	134	134	172	176	-9	-9	186	200	184	202	162	195	209	234	142	144	241	244	227	227	132	166	117	142	163	181	130	130	178	191	169	207	175	175	187	189	203	203	191	191	319	319	191	191
W-1577-orig.2	W-1577-orig	126	137	178	194	158	202	180	188	184	202	162	201	186	209	140	165	238	259	215	215	132	146	117	142	181	181	130	130	178	195	169	175	196	196	190	190	203	205	191	191	-9	-9	191	209
W-1577-orig.3	W-1577-orig	140	140	172	172	194	194	192	192	202	222	162	184	191	209	140	153	254	284	219	219	146	150	111	123	161	163	130	142	189	199	175	183	191	196	187	189	203	203	191	191	266	266	203	205
W-1577-orig.4	W-1577-orig	137	167	190	204	206	208	226	226	190	206	162	187	186	219	140	148	262	278	211	219	132	139	117	123	163	181	130	133	199	202	185	185	191	196	189	191	205	205	191	191	274	274	201	206
W-1577-orig.5	W-1577-orig	137	140	172	174	196	198	168	188	184	202	180	199	191	203	140	144	238	259	223	223	148	162	111	111	185	185	130	137	178	199	169	175	175	181	187	189	203	203	-9	-9	266	266	193	199
W-1577-orig.6	W-1577-orig	-9	-9	178	178	194	196	186	204	216	218	172	193	193	227	140	144	244	244	211	211	146	162	111	116	161	181	130	137	178	192	177	183	191	196	189	189	203	203	191	191	263	272	193	205
W-1577-orig.7	W-1577-orig	140	160	174	186	-9	-9	170	202	204	206	162	207	191	197	140	144	241	266	211	215	136	146	116	116	163	181	130	133	195	196	194	194	181	196	187	187	203	203	191	191	292	292	201	205
W-1577-orig.8	W-1577-orig	137	140	172	172	200	200	180	180	202	202	172	172	203	211	148	148	272	272	211	223	165	173	117	117	163	181	130	137	181	195	169	205	181	191	187	195	203	205	191	191	270	292	193	217
W-1577-orig.9	W-1577-orig	134	138	176	202	-9	-9	198	198	182	198	172	176	193	193	140	144	248	248	211	219	136	136	111	117	-9	-9	130	137	192	201	169	169	191	196	187	189	203	205	193	193	268	268	193	193
W-1577-orig.10	W-1577-orig	140	140	172	206	-9	-9	176	188	202	214	162	195	186	234	140	157	238	266	211	211	144	150	111	116	163	163	130	142	189	204	169	169	191	200	189	191	203	203	187	201	263	263	193	203
W-1577-orig.11	W-1577-orig	137	138	176	190	194	194	178	182	184	202	172	195	186	209	140	142	229	229	211	227	132	150	116	116	163	163	130	130	191	204	169	177	196	196	187	191	203	203	191	191	317	317	191	199
W-1577-orig.13	W-1577-orig	137	137	172	172	158	158	196	198	202	202	172	203	203	219	153	153	268	295	-9	-9	136	143	123	142	-9	-9	130	133	181	202	169	175	181	181	191	191	203	203	-9	-9	-9	-9	193	203
W-1577-orig.14	W-1577-orig	137	140	172	172	158	192	188	188	206	206	172	172	209	209	140	140	241	262	-9	-9	132	136	111	142	163	181	130	133	191	202	185	185	181	191	189	191	205	205	-9	-9	274	274	206	209
W-1577-orig.15	W-1577-orig	160	160	174	200	200	200	202	206	204	214	162	172	197	211	144	144	248	266	211	223	148	165	111	119	163	181	130	133	191	195	177	194	181	181	189	191	203	205	-9	-9	263	263	193	215
W-1577-orig.16	W-1577-orig	160	160	172	174	192	192	188	206	204	218	191	191	197	211	140	144	238	284	223	223	132	146	103	119	163	181	130	130	202	213	169	169	181	196	189	189	203	203	191	191	278	290	209	215
W-1577-gen1.1	W-1577-gen1	-9	-9	172	200	-9	-9	168	178	184	184	178	178	186	209	140	153	254	259	211	223	132	164	117	117	163	163	130	130	189	196	201	201	191	196	187	191	203	203	-9	-9	-9	-9	-9	-9
W-1577-gen1.2	W-1577-gen1	137	137	172	172	202	202	166	196	198	206	162	195	186	203	140	153	268	289	-9	-9	137	144	119	139	181	181	133	142	185	195	169	175	191	196	190	203	205	205	-9	-9	263	263	193	209
W-1577-gen1.3	W-1577-gen1	133	158	172	178	192	192	166	188	188	206	-9	-9	186	191	144	153	259	284	-9	-9	136	164	111	117	-9	-9	130	130	189	207	175	175	181	196	187	187	203	203	195	195	267	274	193	205
W-1577-gen1.5	W-1577-gen1	137	138	-9	-9	-9	-9	170	170	202	210	162	195	186	211	140	140	229	248	211	223	136	177	117	137	163	181	142	142	185	195	169	175	191	191	189	203	203	203	191	191	270	270	193	193
W-1577-gen1.6	W-1577-gen1	138	138	186	204	200	200	188	204	202	218	172	172	193	231	140	153	238	244	-9	-9	136	162	103	117	163	181	130	130	-9	-9	169	169	191	196	189	189	203	203	191	191	270	270	193	193
W-1577-gen1.8	W-1577-gen1	138	138	186	186	190	190	174	180	204	218	172	191	211	231	140	144	250	293	-9	-9	135	158	123	123	185	185	133	133	178	185	-9	-9	181	186	191	191	203	205	191	191	322	322	193	205
W-1577-gen1.9	W-1577-gen1	137	140	-9	-9	-9	-9	168	180	202	218	162	162	211	211	140	140	259	278	215	223	177	177	117	117	163	163	133	133	191	195	169	169	191	196	189	195	203	205	191	191	256	263	193	193
W-1577-gen1.10	W-1577-gen1	126	137	178	194	158	206	168	170	202	218	162	172	186	186	140	144	241	278	211	211	136	177	116	116	163	181	130	130	-9	-9	169	169	191	191	189	197	203	203	191	191	263	292	193	206
W-1577-gen1.11	W-1577-gen1	126	137	178	194	158	158	168	170	202	218	162	172	186	186	140	144	-9	-9	211	211	137	177	116	116	163	181	130	130	-9	-9	-9	-9	191	191	189	197	203	203	-9	-9	263	292	193	205
W-1577-gen1.13	W-1577-gen1	133	160	172	172	194	196	188	202	184	208	-9	-9	191	203	144	153	266	284	215	215	139	162	119	119	181	181	130	130	-9	-9	175	175	196	196	187	187	203	203	193	193	-9	-9	201	220
W-1577-gen1.14	W-1577-gen1	137	140	176	178	-9	-9	180	200	190	196	172	193	186	193	140	165	238	259	223	223	132	177	117	117	163	181	130	137	191	204	175	207	191	196	187	190	203	203	191	191	270	292	193	193
W-1577-gen1.15	W-1577-gen1	138	138	172	172	196	196	188	202	218	218	-9	-9	191	191	140	148	-9	-9	211	211	169	177	123	123	163	181	130	130	192	204	169	207	181	191	195	198	203	203	-9	-9	-9	-9	193	217
W-1577-gen1.16	W-1577-gen1	140	158	178	178	192	194	200	200	202	202	172	195	211	211	140	140	238	241	-9	-9	164	177	117	142	163	181	130	130	181	204	169	177	191	196	187	195	203	203	191	191	270	274	193	199
W-1578-orig.1	W-1578-orig	163	163	194	204	194	194	163	218	206	222	140	146	191	204	160	172	248	262	169	169	146	148	111	111	161	181	130	130	178	181	213	213	181	196	189	193	203	203	191	191	263	274	207	213
W-1578-orig.2	W-1578-orig	119	207	176	204	194	194	186	218	222	226	148	158	191	203	160	168	248	262	169	169	146	148	111	116	161	161	130	130	178	191	177	177	181	191	189	189	203	203	193	193	274	278	199	201
W-1578-orig.3	W-1578-orig	193	244	204	204	194	194	180	204	188	226	148	152	211	217	160	160	238	259	169	169	146	160	103	111	161	181	130	133	-9	-9	175	177	181	196	187	189	203	203	191	191	263	263	193	207
W-1578-orig.4	W-1578-orig	140	140	174	174	206	208	180	182	188	226	144	144	193	217	160	160	238	262	169	169	146	150	116	117	163	163	130	130	182	191	169	175	-9	-9	187	187	203	203	193	193	263	263	192	192
W-1578-orig.5	W-1578-orig	163	163	174	176	206	208	186	186	206	226	144	158	197	203	160	160	244	262	169	169	148	162	111	123	163	163	133	142	181	199	169	183	191	196	193	193	205	205	193	193	-9	-9	203	213
W-1578-orig.6	W-1578-orig	126	163	190	204	194	194	186	186	202	226	138	146	195	219	180	192	238	266	169	169	146	160	117	117	181	181	130	130	189	223	175	177	191	196	187	187	203	205	191	191	294	294	201	211
W-1578-orig.7	W-1578-orig	163	170	176	194	-9	-9	202	202	226	234	146	158	211	213	206	208	238	278	169	169	148	148	116	116	163	163	133	133	178	199	177	183	191	191	189	193	203	203	191	191	300	300	203	203
W-1578-orig.8	W-1578-orig	-9	-9	194	194	237	237	202	222	188	204	140	144	193	204	160	204	-9	-9	169	169	140	146	117	117	181	181	137	137	-9	-9	170	175	191	191	190	190	203	203	191	191	250	300	213	213
W-1578-orig.9	W-1578-orig	134	134	176	184	194	196	186	202	226	234	144	156	185	203	180	206	266	272	172	172	140	168	103	114	163	163	130	137	181	191	187	191	196	200	187	193	203	203	164	164	256	256	205	207
W-1578-orig.10	W-1578-orig	-9	-9	176	204	164	164	198	202	186	226	140	146	211	211	160	172	238	248	169	169	146	152	111	129	163	163	130	130	181	191	183	183	196	196	187	191	203	203	191	191	254	256	197	205
W-1578-orig.11	W-1578-orig	163	163	176	182	206	206	202	208	196	226	140	144	-9	-9	180	206	238	274	169	169	146	160	103	111	163	163	130	130	182	191	169	169	196	206	191	191	203	205	191	201	256	256	193	205
W-1578-orig.12	W-1578-orig	119	119	194	198	188	194	186	200	188	196	140	158	193	203	206	210	238	248	169	169	140	162	137	142	163	181	130	130	178	191	169	169	196	206	189	191	203	203	191	195	263	263	191	193
W-1578-orig.13	W-1578-orig	137	207	176	204	194	196	168	204	202	234	138	146	203	203	168	200	266	266	169	169	146	160	142	142	163	181	130	133	182	191	185	185	-9	-9	187	187	203	203	191	191	-9	-9	193	205
W-1578-orig.14	W-1578-orig	163	163	204	204	200	200	186	186	222	222	144	144	185	204	160	170	244	266	169	169	140	162	103	116	163	163	133	158	-9	-9	-9	-9	181	191	189	189	203	203	193	193	300	300	205	213
W-1578-orig.15	W-1578-orig	119	137	176	198	196	200	198	198	200	222	138	148	204	204	168	206	262	278	169	169	140	164	123	123	161	161	130	133	178	186	169	169	191	196	187	193	203	203	191	191	-9	-9	201	201
W-1578-orig.16	W-1578-orig	119	119	184	210	196	200	186	202	192	212	142	146	203	217	180	206	268	274	169	172	132	146	103	117	161	163	130	137	191	191	183	183	191	196	187	187	203	203	191	191	256	274	193	209
W-1578-gen1.1	W-1578-gen1	117	137	184	184	194	194	198	198	196	202	144	148	204	204	206	208	254	254	169	169	140	140	111	111	-9	-9	130	146	196	223	-9	-9	196	196	187	190	203	203	193	193	250	286	191	209
W-1578-gen1.2	W-1578-gen1	156	207	176	198	194	200	168	196	200	226	144	148	197	197	180	180	238	254	169	169	148	162	111	111	181	181	130	130	186	223	169	169	191	196	187	189	205	205	191	191	284	284	191	203
W-1578-gen1.3	W-1578-gen1	140	207	176	204	194	194	168	200	192	236	138	158	201	204	190	194	262	262	169	169	146	148	137	139	161	181	130	133	-9	-9	-9	-9	181	191	189	189	203	203	191	191	263	263	201	213
W-1578-gen1.4	W-1578-gen1	137	148	178	198	194	194	192	200	202	234	138	138	183	220	196	202	241	262	169	169	135	146	123	123	163	163	130	130	223	223	-9	-9	181	196	187	189	203	203	191	191	266	266	201	206
W-1578-gen1.5	W-1578-gen1	158	207	176	176	194	204	198	198	186	226	140	144	183	197	178	210	238	238	169	169	146	146	139	139	181	181	130	130	223	223	177	177	191	191	187	187	203	203	191	191	294	294	201	209
W-1578-gen1.6	W-1578-gen1	163	163	194	204	206	208	186	202	186	234	144	144	185	203	160	168	266	278	169	169	160	160	111	119	163	181	133	133	-9	-9	-9	-9	181	181	187	193	203	203	191	191	-9	-9	193	213
W-1578-gen1.7	W-1578-gen1	193	193	176	204	180	200	186	202	226	226	144	144	185	191	208	210	266	266	169	169	140	146	111	111	181	181	130	137	178	178	169	169	191	191	187	189	203	203	184	232	294	294	201	203
W-1578-gen1.8	W-1578-gen1	207	207	190	204	186	194	186	198	202	222	140	140	185	191	160	180	227	281	169	169	132	146	117	123	163	181	130	130	181	191	177	189	191	191	187	191	203	203	184	199	265	265	195	235
W-1578-gen1.9	W-1578-gen1	199	242	178	178	166	166	208	218	192	206	140	140	191	223	170	184	254	278	169	169	132	148	103	117	163	163	130	133	178	178	160	177	191	191	190	193	205	205	191	191	286	286	191	203
W-1578-gen1.10	W-1578-gen1	146	158	176	204	190	190	178	204	186	214	138	140	185	231	172	192	227	244	169	169	152	164	117	123	163	163	130	130	186	191	169	169	191	196	189	189	203	203	191	201	294	294	205	209
W-1578-gen1.11	W-1578-gen1	146	242	176	208	194	194	186	218	206	234	138	138	197	228	170	182	254	278	169	169	135	140	123	125	163	163	133	142	191	195	169	169	191	196	189	193	205	205	191	191	250	250	191	207
W-1578-gen1.12	W-1578-gen1	137	137	176	204	158	194	188	200	214	222	144	144	203	227	186	192	238	259	169	172	132	146	111	111	163	181	130	130	191	199	189	189	191	191	187	191	203	205	184	199	257	257	193	235
W-1578-gen1.13	W-1578-gen1	-9	-9	188	204	196	196	200	200	186	218	144	152	191	203	170	200	262	262	-9	-9	160	160	117	142	163	181	130	130	182	192	177	177	181	186	189	195	-9	-9	191	191	-9	-9	203	206
W-1578-gen1.14	W-1578-gen1	193	193	204	210	194	200	186	202	186	226	140	140	197	203	192	206	238	244	-9	-9	135	146	116	139	181	181	130	133	199	223	169	169	191	196	187	190	-9	-9	191	191	300	300	201	203
W-1578-gen1.15	W-1578-gen1	137	207	172	176	196	202	186	198	226	234	140	146	185	185	178	206	262	262	169	169	146	160	116	116	161	181	130	130	-9	-9	177	183	181	181	189	189	203	205	191	191	263	263	191	199
W-1578-gen1.16	W-1578-gen1	158	158	176	204	204	204	218	218	186	234	138	140	191	193	170	192	266	278	-9	-9	132	156	116	117	163	181	130	130	178	189	169	183	-9	-9	189	199	205	205	191	191	284	284	191	203
C-2183.1	C-2183	137	137	190	198	190	190	200	216	200	200	191	191	193	199	140	159	238	266	215	215	140	140	131	133	161	161	130	130	185	195	194	194	181	196	189	189	203	203	187	210	268	278	197	215
C-2183.2	C-2183	117	144	172	176	152	190	200	216	190	220	172	181	197	211	144	157	262	274	215	215	140	165	117	133	181	185	130	130	189	196	194	203	181	181	182	193	203	205	191	191	268	286	192	192
C-2183.3	C-2183	150	158	172	176	206	206	192	210	212	234	181	185	186	197	138	159	259	304	211	219	-9	-9	-9	-9	-9	-9	-9	-9	207	209	199	199	200	200	193	197	203	203	-9	-9	270	270	199	248
C-2183.4	C-2183	142	167	174	198	190	190	210	214	202	212	174	174	186	220	140	157	254	262	211	215	143	162	133	133	161	185	130	130	195	209	175	175	200	206	191	191	203	205	193	193	262	272	-9	-9
C-2183.5	C-2183	144	163	182	208	-9	-9	194	200	210	212	174	174	209	209	157	170	262	278	211	215	132	162	125	125	161	163	130	133	-9	-9	-9	-9	181	181	189	203	203	203	191	191	263	263	191	211
C-2183.6	C-2183	126	163	172	178	194	196	202	216	184	222	172	172	199	217	142	151	266	266	215	215	146	152	117	137	163	163	130	130	217	217	173	173	185	196	189	191	203	203	191	201	265	300	197	211
C-2183.7	C-2183	137	137	190	198	190	190	200	214	200	200	191	191	193	199	140	159	238	266	215	215	140	140	131	133	161	161	130	130	185	195	194	194	196	196	189	191	203	203	187	210	268	278	197	215
C-2183.8	C-2183	140	153	172	176	208	208	192	202	222	222	174	174	188	193	144	157	244	262	223	223	140	165	131	131	161	163	130	130	181	189	170	194	181	181	189	197	203	205	-9	-9	274	274	193	205
C-2183.9	C-2183	137	160	172	178	164	164	202	204	218	218	174	191	193	193	144	165	262	262	219	219	135	142	116	116	163	163	130	133	186	213	170	194	-9	-9	182	193	203	203	201	201	267	286	195	197
C-2183.10	C-2183	133	140	176	192	188	208	200	204	222	222	172	191	191	199	144	146	244	262	-9	-9	143	143	129	129	181	181	130	137	185	204	197	197	191	200	182	189	203	203	184	195	262	290	193	193
C-2183.11	C-2183	133	133	184	184	-9	-9	188	200	184	204	174	181	203	209	144	146	262	262	215	215	143	160	125	142	163	181	130	130	-9	-9	187	203	181	181	187	189	205	205	191	201	272	272	191	248
C-2183.12	C-2183	117	117	174	190	162	162	198	198	204	210	172	185	186	211	144	165	238	304	231	231	150	162	116	125	161	163	127	130	201	217	199	199	186	200	189	195	203	203	191	201	302	304	191	201
C-2183.13	C-2183	153	158	182	182	196	196	192	200	210	226	172	191	-9	-9	142	157	266	274	223	223	140	162	117	133	163	163	130	137	199	209	194	194	191	196	191	191	203	203	191	201	286	286	197	211
C-2183.14	C-2183	142	142	172	176	-9	-9	172	196	200	228	174	174	186	199	140	140	238	244	215	215	140	164	125	131	163	163	130	130	178	195	194	194	196	196	185	187	203	203	191	191	278	280	197	207
C-2183.15	C-2183	133	144	180	208	208	208	188	198	186	204	174	174	193	211	146	165	274	284	-9	-9	142	142	123	131	163	163	130	130	178	202	205	205	196	196	191	213	203	203	191	205	-9	-9	-9	-9
C-2183.16	C-2183	150	160	172	172	206	206	210	214	212	220	174	181	186	213	146	157	254	259	211	215	148	152	125	125	161	163	133	137	189	209	169	185	181	196	201	203	203	205	191	193	272	276	193	248
L-2486.1	L-2486	117	126	180	202	164	206	166	192	192	214	172	203	193	211	140	149	235	238	211	211	142	152	107	123	161	163	130	130	181	195	169	199	181	191	187	193	203	203	191	193	263	287	203	213
L-2486.2	L-2486	133	133	176	212	-9	-9	204	210	202	226	172	174	186	209	142	146	238	304	215	223	146	176	123	123	161	181	137	137	186	199	209	209	191	191	189	189	203	205	193	193	263	270	195	199
L-2486.3	L-2486	126	128	180	194	206	206	198	198	192	228	184	203	193	207	140	146	241	289	215	215	140	143	123	123	181	181	130	130	185	191	185	197	181	191	-9	-9	205	205	193	193	250	267	205	229
L-2486.4	L-2486	117	140	174	176	162	182	172	172	222	222	184	193	209	227	161	163	238	262	227	227	137	144	123	123	163	163	126	130	202	229	160	183	191	200	187	203	205	205	191	201	268	268	191	220
L-2486.5	L-2486	117	160	182	196	-9	-9	202	216	210	214	185	211	209	231	146	163	238	256	227	227	152	169	117	117	163	181	130	130	-9	-9	-9	-9	181	200	189	189	-9	-9	187	201	267	267	191	217
L-2486.6	L-2486	133	183	194	208	196	198	182	182	212	214	176	176	188	191	146	146	235	238	211	211	136	156	133	133	163	163	137	137	186	213	201	201	191	191	191	195	203	205	191	201	257	257	193	193
L-2486.7	L-2486	126	163	176	180	180	180	178	178	208	208	172	189	207	228	140	142	266	266	211	211	135	140	111	125	161	180	130	130	204	209	187	187	186	196	193	193	203	203	195	195	270	282	196	206
L-2486.8	L-2486	117	117	176	204	152	206	186	204	184	214	172	199	193	213	144	146	241	288	219	219	142	146	103	117	161	161	130	133	201	229	160	197	181	181	195	199	203	205	191	191	324	324	195	235
L-2486.9	L-2486	119	133	176	184	200	202	196	196	241	241	172	172	193	209	146	148	250	259	215	215	132	140	111	131	181	185	130	137	178	182	162	162	196	211	187	191	203	203	187	191	274	274	189	205
L-2486.10	L-2486	131	158	176	196	-9	-9	176	182	186	198	172	178	199	203	153	165	241	284	219	219	136	146	123	123	161	163	130	130	192	195	183	183	-9	-9	189	193	203	205	191	191	257	260	203	206
L-2486.11	L-2486	117	117	174	176	164	164	202	208	206	230	172	172	207	209	144	151	227	268	223	223	156	169	133	133	161	161	130	130	189	195	169	169	181	196	185	193	205	205	191	191	263	319	231	257
L-2486.12	L-2486	122	133	198	198	194	194	190	212	204	206	172	199	203	207	142	146	256	284	215	227	132	146	119	119	163	163	130	130	201	204	177	177	191	200	193	197	203	203	201	201	257	263	193	195
L-2486.13	L-2486	137	137	172	180	196	198	157	190	230	236	172	172	193	193	146	148	295	295	215	215	142	146	119	119	180	180	133	133	186	195	170	175	181	181	191	201	203	205	191	191	250	250	203	203
L-2486.14	L-2486	133	133	194	206	184	210	176	192	212	224	174	193	209	209	151	163	235	266	-9	-9	140	162	111	119	163	163	130	130	-9	-9	-9	-9	181	196	195	195	203	205	191	197	283	294	205	206
L-2486.15	L-2486	137	140	194	202	160	204	188	200	184	204	172	174	207	209	142	142	235	248	211	211	146	156	91	117	161	163	130	130	182	202	203	203	181	200	189	189	203	205	191	201	274	274	213	213
L-2486.16	L-2486	117	134	186	198	180	180	186	194	188	210	-9	-9	201	209	142	167	256	262	223	223	137	146	123	123	161	163	130	130	178	201	197	197	196	211	189	193	205	205	191	212	265	275	217	229
C-2745.1	C-2745	134	140	186	186	156	184	200	200	194	196	180	180	193	203	140	146	262	304	215	215	142	146	125	133	181	181	130	130	186	192	187	187	196	200	187	191	203	203	184	199	283	283	203	207
C-2745.2	C-2745	117	140	206	206	204	206	182	182	216	222	172	209	193	207	151	151	256	262	215	215	132	132	111	123	161	163	137	137	191	191	185	209	191	200	187	191	203	205	191	191	260	260	203	233
C-2745.3	C-2745	144	160	206	206	164	166	182	196	184	216	181	203	197	207	151	151	235	238	219	219	132	156	125	145	163	163	137	137	191	191	209	209	181	196	187	189	203	203	191	191	263	297	191	213
C-2745.4	C-2745	131	133	186	190	196	196	166	182	184	198	172	172	193	227	144	146	235	238	211	211	142	162	121	127	163	163	130	130	182	219	-9	-9	175	190	187	195	203	205	184	197	274	274	205	233
C-2745.5	C-2745	144	156	176	176	184	196	166	200	214	216	180	207	193	234	142	161	238	302	215	219	146	162	125	151	163	163	130	142	191	192	213	213	181	196	191	191	203	205	-9	-9	262	278	197	233
C-2745.6	C-2745	156	163	176	176	194	196	196	200	184	226	172	172	193	209	140	142	248	278	215	215	142	148	125	135	163	163	130	130	191	221	171	171	175	191	191	203	205	205	-9	-9	260	260	197	262
C-2745.7	C-2745	138	140	188	188	190	198	210	210	190	234	189	201	207	234	144	149	248	254	215	215	158	171	111	121	161	181	130	130	181	196	187	187	190	190	189	195	203	203	191	191	290	292	203	205
C-2745.8	C-2745	154	154	194	196	164	164	200	204	184	214	172	172	186	203	144	144	238	272	211	223	162	162	103	117	163	185	130	130	196	202	177	177	196	196	187	213	203	203	193	193	288	288	207	235
C-2745.9	C-2745	163	163	178	184	162	204	198	200	198	226	172	176	188	195	142	146	244	262	211	211	140	143	123	123	163	181	130	130	192	192	-9	-9	190	190	187	189	203	205	191	197	268	268	205	207
C-2745.10	C-2745	140	158	204	210	162	162	166	200	224	226	172	205	193	214	144	144	-9	-9	215	215	136	144	117	117	163	163	130	130	191	221	169	169	175	196	189	189	203	205	184	195	265	265	195	233
C-2745.11	C-2745	131	131	174	174	173	204	200	200	204	204	172	172	193	203	140	146	259	304	223	223	142	146	123	133	163	163	130	133	199	213	191	191	196	200	189	193	205	205	-9	-9	268	296	191	233
C-2745.12	C-2745	140	142	178	180	192	206	188	214	192	194	170	174	197	227	144	151	250	308	215	215	152	156	125	125	163	163	130	130	201	221	209	209	175	181	187	191	203	203	191	191	292	292	207	233
C-2745.13	C-2745	138	140	190	190	184	198	190	210	184	234	180	180	203	207	151	161	254	262	215	215	143	156	125	125	161	161	130	130	196	202	205	205	191	200	189	193	205	205	191	193	262	275	195	233
C-2745.14	C-2745	117	138	184	184	162	184	188	196	194	214	172	172	211	219	144	148	266	272	207	211	135	148	125	125	163	163	130	137	196	202	205	213	190	190	191	191	203	203	184	195	-9	-9	203	213
C-2745.15	C-2745	117	175	190	200	-9	-9	198	200	226	226	172	174	186	195	151	161	238	259	215	215	140	143	123	145	161	181	130	130	181	202	205	216	191	191	191	195	203	203	184	195	272	272	203	205
C-2745.16	C-2745	134	163	184	204	194	204	176	188	190	208	174	178	211	227	140	142	248	262	-9	-9	142	146	-9	-9	161	163	130	130	181	213	165	171	196	196	189	193	205	205	191	191	268	270	205	286
C-7786.1	C-7786	119	158	174	176	188	210	194	214	202	228	172	181	193	207	140	142	262	284	227	227	158	164	117	123	161	163	130	130	199	202	166	175	186	191	189	193	-9	-9	-9	-9	266	279	191	195
C-7786.2	C-7786	134	134	174	186	198	200	166	188	204	226	162	162	209	211	142	153	233	284	215	231	142	154	116	116	161	161	130	130	186	189	170	195	181	191	189	191	205	205	193	193	270	279	220	235
C-7786.3	C-7786	138	160	194	198	-9	-9	192	212	204	216	172	172	197	209	144	149	244	262	215	215	132	164	123	123	163	163	130	130	-9	-9	173	173	191	191	193	193	205	205	193	193	261	318	199	199
C-7786.4	C-7786	138	169	176	184	198	210	202	202	200	204	172	181	193	197	140	144	241	278	231	231	154	158	116	125	161	163	130	130	178	204	197	197	181	196	191	197	203	203	191	191	270	270	209	211
C-7786.5	C-7786	137	156	174	176	162	162	184	192	202	214	172	185	191	207	140	149	241	262	211	211	156	179	131	142	163	181	130	130	196	204	181	181	181	200	187	187	-9	-9	184	196	263	278	205	233
C-7786.6	C-7786	137	154	190	204	204	204	166	200	208	226	172	174	193	227	144	149	233	284	215	243	135	173	117	121	163	181	130	158	-9	-9	199	199	180	180	187	191	203	203	184	197	262	275	211	220
C-7786.7	C-7786	137	169	176	184	198	200	198	206	204	204	170	170	183	231	140	140	241	266	211	215	136	158	123	123	161	163	130	158	185	192	170	199	175	181	187	189	203	205	193	193	275	275	213	215
C-7786.8	C-7786	154	154	186	186	206	208	190	200	208	210	-9	-9	203	227	140	140	238	293	211	215	137	137	117	117	163	181	130	130	189	202	169	169	196	200	191	195	203	203	-9	-9	267	267	191	195
C-7786.9	C-7786	133	137	184	188	194	194	188	196	216	224	172	195	197	197	140	144	235	295	211	211	135	158	117	135	161	163	130	130	191	199	169	213	185	191	187	191	-9	-9	191	201	286	286	199	215
C-7786.10	C-7786	133	133	174	194	-9	-9	166	180	184	200	172	199	188	209	140	140	233	248	215	215	158	162	116	142	163	181	130	130	186	189	213	229	175	193	182	187	205	205	193	193	272	272	-9	-9
C-7786.11	C-7786	137	169	176	194	164	164	180	180	196	206	197	199	188	214	140	146	238	250	211	211	136	162	142	142	163	181	130	130	192	201	187	187	196	200	193	213	203	203	184	195	266	266	191	201
C-7786.12	C-7786	138	140	172	194	194	194	180	196	184	204	187	195	186	191	140	149	266	295	211	215	136	179	116	125	163	163	130	130	207	219	169	169	181	193	191	197	203	203	191	191	260	288	207	207
C-7786.13	C-7786	138	140	172	194	194	194	180	196	184	204	187	195	186	191	140	149	266	295	211	215	136	179	116	125	163	163	130	130	207	219	169	169	181	193	193	193	203	203	193	193	260	288	207	207
C-7786.14	C-7786	137	137	172	194	164	164	180	208	200	220	172	172	197	197	144	153	238	248	215	215	164	164	117	123	163	163	130	142	178	191	173	173	186	191	187	191	203	203	191	197	279	282	195	199
C-7786.15	C-7786	131	138	174	174	206	206	192	192	202	204	162	162	211	213	140	140	248	274	227	227	142	142	117	117	163	163	130	137	182	199	194	197	175	175	189	193	203	205	193	193	229	267	191	213
C-7786.16	C-7786	137	137	176	186	166	166	180	206	196	216	181	181	207	214	140	142	248	266	215	215	158	158	123	135	181	181	130	130	186	217	213	213	191	196	182	187	203	203	191	191	268	268	207	215
C-11155.1	C-11155	133	137	176	176	194	194	194	214	210	210	172	181	-9	-9	140	161	229	241	223	223	139	165	96	123	163	163	130	137	192	207	-9	-9	196	221	187	189	203	203	191	201	-9	-9	191	197
C-11155.2	C-11155	137	137	172	176	194	206	196	204	202	220	172	191	207	220	144	157	266	302	215	215	142	171	119	125	163	163	130	130	196	209	169	185	196	196	189	193	203	203	191	201	262	262	197	197
C-11155.3	C-11155	114	138	186	210	190	204	178	178	230	232	184	184	207	227	155	157	238	244	219	231	142	142	121	142	163	163	130	130	185	211	185	197	196	196	187	193	203	203	191	191	263	272	197	203
C-11155.4	C-11155	114	137	184	206	202	204	200	212	210	220	176	211	193	225	142	146	238	262	211	219	160	160	121	121	163	185	130	130	181	204	160	160	196	196	187	193	-9	-9	184	195	270	286	193	195
C-11155.5	C-11155	117	138	192	200	164	192	170	170	194	196	172	197	203	209	142	144	238	272	215	215	140	164	135	137	163	181	130	133	182	202	175	197	190	196	189	189	-9	-9	191	191	266	266	191	205
C-11155.6	C-11155	137	137	184	186	202	204	176	186	212	216	162	162	203	227	157	159	254	272	215	215	134	152	-9	-9	161	163	130	150	181	191	170	194	181	181	189	189	-9	-9	191	201	266	267	211	215
C-11155.7	C-11155	133	137	176	196	206	208	170	200	206	210	172	181	188	209	144	170	244	278	223	223	146	169	123	123	181	181	130	130	191	192	191	197	196	196	189	191	203	205	191	201	270	279	193	211
C-11155.8	C-11155	114	114	172	172	164	164	210	218	200	208	174	174	193	227	140	163	244	262	215	215	142	165	116	116	163	163	130	130	185	207	185	205	185	185	-9	-9	205	205	210	210	280	286	201	249
C-11155.9	C-11155	117	148	210	212	192	192	210	210	206	212	180	180	203	225	140	170	262	293	215	215	135	158	123	125	163	163	130	130	181	207	185	185	191	191	187	191	203	207	-9	-9	270	270	193	197
C-11155.11	C-11155	-9	-9	172	198	-9	-9	216	216	216	216	193	193	199	207	144	146	254	262	223	223	142	164	131	131	-9	-9	130	130	201	229	-9	-9	180	196	191	191	203	203	-9	-9	254	302	197	207
C-11155.12	C-11155	160	163	186	190	-9	-9	184	200	220	226	172	176	201	234	155	157	262	262	211	211	142	148	129	131	163	163	130	137	202	207	175	175	175	200	189	191	203	203	-9	-9	267	272	197	201
C-11155.13	C-11155	137	137	196	198	164	206	206	226	194	226	172	181	203	209	142	159	235	238	207	215	132	143	121	121	163	163	130	130	186	202	-9	-9	180	196	182	187	203	203	191	201	267	267	201	235
C-11155.14	C-11155	138	138	180	192	162	162	168	212	188	212	174	191	211	220	142	144	238	254	223	223	139	152	116	123	161	163	130	133	178	231	187	197	181	186	182	211	203	203	195	195	272	272	191	207
C-11155.15	C-11155	138	140	176	198	202	204	192	202	182	200	172	180	193	193	140	142	238	266	-9	-9	136	158	123	123	163	163	130	137	207	229	194	194	196	196	189	193	203	205	-9	-9	268	272	197	220
C-11155.16	C-11155	114	117	176	176	164	164	198	210	194	226	201	203	193	201	146	157	266	266	215	215	140	146	116	116	161	163	130	130	178	202	185	185	181	200	191	199	203	203	191	201	270	282	201	215
C-13203.1	C-13203	140	153	176	206	196	196	174	194	204	204	172	176	193	231	144	144	235	259	211	231	144	146	101	119	163	163	130	130	178	178	170	187	196	196	193	203	203	203	191	191	256	262	191	268
C-13203.2	C-13203	117	128	172	172	188	208	188	188	204	230	185	197	197	227	140	144	238	250	211	211	139	154	125	137	163	163	130	137	178	186	187	187	181	191	187	189	203	203	191	191	268	268	191	193
C-13203.3	C-13203	122	137	174	176	-9	-9	190	194	206	232	184	184	197	209	140	144	233	262	219	219	132	136	116	137	163	163	130	137	181	186	187	205	186	196	191	195	203	205	191	191	276	298	203	203
C-13203.4	C-13203	119	140	174	176	170	202	200	200	200	230	170	172	219	227	144	151	241	244	211	215	136	140	137	137	163	181	130	133	196	202	187	219	181	196	182	195	-9	-9	191	201	313	313	203	211
C-13203.5	C-13203	140	144	172	172	190	190	186	186	206	216	172	172	197	199	140	144	238	259	215	215	146	165	123	123	163	163	130	130	215	219	209	209	191	200	191	191	205	205	193	193	265	309	213	243
C-13203.6	C-13203	137	177	174	176	190	192	176	214	194	212	174	176	193	209	140	144	274	284	211	211	148	162	119	119	163	163	130	130	192	195	219	223	191	196	189	193	203	203	-9	-9	260	262	205	205
C-13203.7	C-13203	126	134	176	198	208	210	170	194	184	202	170	170	188	211	140	149	238	262	215	215	132	148	119	137	163	163	130	137	181	202	211	211	186	196	191	203	-9	-9	193	193	262	268	195	203
C-13203.8	C-13203	133	140	176	204	194	206	194	194	182	212	172	172	185	227	138	149	244	262	223	223	140	150	116	137	161	163	130	130	181	213	203	223	196	196	189	191	203	203	191	201	250	256	203	205
C-13203.9	C-13203	140	142	190	190	171	194	168	184	228	232	187	187	201	209	144	146	238	250	223	223	146	146	121	123	163	163	130	142	186	196	177	185	191	196	193	205	203	203	-9	-9	262	270	215	220
C-13203.10	C-13203	137	137	182	182	194	194	184	196	184	210	181	181	207	207	142	157	259	266	211	215	136	162	111	121	163	163	130	130	178	191	177	181	191	196	-9	-9	203	203	193	193	280	290	185	207
C-13203.11	C-13203	117	137	176	186	170	188	170	182	234	234	174	203	193	199	140	144	256	256	211	211	146	162	119	127	163	163	130	130	178	207	-9	-9	196	196	190	197	201	203	191	191	262	279	203	203
C-13203.12	C-13203	133	137	176	176	188	188	170	178	184	226	181	181	191	203	140	159	238	266	215	215	132	148	133	151	181	181	130	170	178	202	187	187	181	196	189	191	203	203	184	195	266	266	195	211
C-13203.13	C-13203	137	158	180	200	-9	-9	200	208	206	228	181	187	193	227	140	157	238	272	223	223	154	171	117	135	161	181	130	130	-9	-9	187	195	175	206	191	207	203	203	191	191	266	272	189	253
C-13203.14	C-13203	137	140	172	204	-9	-9	188	194	184	226	170	172	195	203	144	146	256	278	223	231	143	143	123	123	163	163	137	137	199	217	187	187	181	196	189	205	203	203	191	191	275	317	201	205
C-13203.15	C-13203	137	142	182	184	208	208	170	212	204	228	176	203	207	207	157	157	268	278	219	223	162	171	123	129	163	163	130	137	196	202	165	170	181	196	187	189	-9	-9	191	201	250	263	-9	-9
C-13203.16	C-13203	128	133	190	208	170	170	184	214	196	206	191	191	203	209	140	142	238	262	215	215	139	156	-9	-9	161	163	130	137	192	196	181	181	196	200	189	191	-9	-9	191	191	262	280	211	225
W-13447-orig.1	W-13447-orig	137	137	194	198	198	198	188	196	186	226	140	144	-9	-9	170	194	262	266	169	169	135	148	116	116	181	181	146	146	189	189	189	189	-9	-9	187	187	203	203	191	191	268	285	201	203
W-13447-orig.2	W-13447-orig	-9	-9	176	194	198	198	188	198	224	234	144	154	203	204	172	178	259	262	169	169	154	162	117	117	163	181	133	146	-9	-9	185	194	181	196	187	187	203	203	191	191	261	290	193	203
W-13447-orig.3	W-13447-orig	140	140	194	206	-9	-9	188	198	232	234	142	144	185	201	180	204	248	262	169	169	135	146	111	117	163	181	130	133	195	195	177	185	181	196	187	189	203	203	191	191	-9	-9	207	207
W-13447-orig.4	W-13447-orig	137	137	196	196	190	190	198	204	182	186	142	142	191	204	170	198	238	238	169	169	136	136	103	111	163	163	133	146	181	185	169	189	181	196	189	189	203	203	191	191	263	263	201	209
W-13447-orig.5	W-13447-orig	137	137	204	204	196	196	198	202	186	234	144	144	217	217	178	192	274	284	169	169	136	162	116	139	163	163	130	130	191	195	169	189	181	191	187	189	203	203	191	191	265	265	193	205
W-13447-orig.6	W-13447-orig	137	140	176	176	164	164	188	198	182	186	140	140	191	217	172	192	278	281	169	169	136	148	111	117	181	181	130	130	-9	-9	185	189	-9	-9	187	191	203	203	191	191	266	266	202	207
W-13447-orig.7	W-13447-orig	137	140	176	194	-9	-9	188	202	186	210	144	144	191	203	194	204	248	262	169	169	150	150	117	117	163	163	130	158	178	191	170	175	181	191	187	189	203	203	191	191	262	270	195	209
W-13447-orig.8	W-13447-orig	137	137	178	194	190	192	198	230	192	232	144	162	203	213	188	196	262	278	-9	-9	135	135	111	145	163	181	130	137	189	189	187	187	181	196	187	187	203	203	191	191	261	270	203	207
W-13447-orig.9	W-13447-orig	-9	-9	178	200	-9	-9	198	198	186	232	144	156	201	203	194	206	259	274	169	169	146	162	103	103	163	181	130	133	191	191	187	207	181	196	187	187	203	203	193	193	250	268	203	203
W-13447-orig.10	W-13447-orig	233	233	190	196	198	198	188	204	182	210	140	154	191	237	186	198	238	262	169	169	154	164	116	116	163	163	130	137	181	191	185	185	191	196	189	191	203	203	191	191	263	290	201	203
W-13447-orig.11	W-13447-orig	-9	-9	178	194	198	198	192	200	186	232	140	144	191	217	172	194	254	256	169	169	136	146	111	116	163	181	130	130	191	191	-9	-9	191	196	189	189	203	203	193	193	270	270	203	205
W-13447-orig.12	W-13447-orig	163	163	172	174	164	196	188	194	186	232	154	162	201	203	172	182	259	262	169	169	136	136	103	121	163	181	130	130	182	191	175	175	180	180	187	191	203	203	193	193	250	267	206	209
W-13447-orig.13	W-13447-orig	137	140	178	194	-9	-9	188	202	186	200	144	150	185	203	196	206	238	278	169	169	148	148	111	111	181	181	130	130	201	201	169	169	191	191	187	191	203	203	191	191	263	263	201	205
W-13447-orig.14	W-13447-orig	133	133	176	176	164	164	194	198	192	192	152	156	-9	-9	194	196	262	262	169	169	135	164	117	117	163	181	130	133	178	191	191	191	196	196	189	191	203	203	193	193	313	313	195	207
W-13447-orig.15	W-13447-orig	137	137	-9	-9	196	196	198	202	232	232	142	142	191	217	170	192	272	274	169	169	135	160	139	139	163	181	130	130	191	195	175	211	181	181	189	191	203	203	191	191	-9	-9	203	203
W-13447-orig.16	W-13447-orig	137	137	176	194	164	164	186	198	232	234	144	160	201	203	176	178	262	262	169	169	135	160	111	117	163	181	130	133	-9	-9	169	169	181	181	191	191	203	203	191	191	250	250	193	205
W-13447-gen1.1	W-13447-gen1	-9	-9	172	204	-9	-9	198	198	182	202	138	144	191	197	180	186	248	262	169	169	146	164	103	116	163	163	133	137	181	191	170	177	181	196	187	191	205	205	191	191	263	263	203	203
W-13447-gen1.2	W-13447-gen1	137	140	192	192	196	196	188	198	224	234	144	144	185	185	170	198	238	259	169	169	136	156	117	139	181	181	133	158	178	178	183	203	-9	-9	187	191	203	203	193	193	263	263	209	209
W-13447-gen1.3	W-13447-gen1	-9	-9	194	202	166	166	176	206	182	186	140	154	191	204	174	188	238	248	169	169	148	154	111	117	163	181	130	130	-9	-9	-9	-9	181	196	187	189	203	203	191	191	-9	-9	205	213
W-13447-gen1.4	W-13447-gen1	146	156	200	206	166	198	168	176	182	186	144	144	204	204	192	196	238	262	169	169	135	171	116	117	181	181	130	146	191	191	187	187	191	196	187	187	203	203	191	191	260	260	201	205
W-13447-gen1.5	W-13447-gen1	165	165	172	204	192	192	198	200	182	234	150	152	201	203	-9	-9	266	284	169	169	135	148	114	116	163	163	130	130	191	191	173	209	191	196	189	189	203	203	191	191	-9	-9	201	203
W-13447-gen1.6	W-13447-gen1	163	163	172	204	166	166	176	224	182	232	144	154	203	204	198	204	238	244	169	169	154	164	103	117	163	163	130	130	178	181	185	185	181	196	187	189	203	203	191	191	263	300	205	213
W-13447-gen1.7	W-13447-gen1	137	137	200	208	-9	-9	188	224	192	234	144	154	191	201	178	192	238	244	169	169	162	162	111	117	163	163	133	133	182	191	185	203	181	191	189	189	203	203	193	193	300	300	193	201
W-13447-gen1.8	W-13447-gen1	137	137	172	176	194	198	186	204	210	220	144	144	185	217	194	196	238	262	-9	-9	146	156	111	117	163	163	130	146	-9	-9	169	203	191	191	187	191	203	203	193	193	268	268	204	204
W-13447-gen1.9	W-13447-gen1	137	163	174	210	190	190	188	194	186	232	142	142	193	214	170	190	244	262	169	169	135	160	111	142	163	163	133	133	181	199	189	189	196	196	189	191	203	203	191	191	260	265	-9	-9
W-13447-gen1.10	W-13447-gen1	163	163	204	204	-9	-9	168	224	-9	-9	144	148	191	207	172	198	244	262	169	169	160	162	111	117	163	181	130	130	181	182	169	185	-9	-9	189	191	203	203	193	193	263	300	201	205
W-13447-gen1.11	W-13447-gen1	156	156	178	208	166	166	198	200	182	186	146	160	185	203	170	178	262	284	169	169	135	135	111	117	163	181	130	130	191	199	169	189	181	200	187	193	203	203	191	191	263	263	203	209
W-13447-gen1.12	W-13447-gen1	137	163	172	194	166	166	168	176	182	232	-9	-9	-9	-9	178	204	238	238	169	169	135	154	103	117	163	181	130	130	181	182	-9	-9	196	200	187	191	203	203	191	191	270	270	205	207
W-13447-gen1.13	W-13447-gen1	137	137	174	178	194	194	186	200	186	232	144	144	183	203	196	204	248	262	169	169	146	164	111	111	163	181	130	130	191	192	169	185	181	191	187	187	203	203	193	193	263	286	201	203
W-13447-gen1.14	W-13447-gen1	137	137	172	192	164	164	188	198	226	234	144	160	203	203	170	192	241	266	169	169	158	160	111	117	163	163	130	130	191	191	169	169	181	191	187	189	203	203	191	191	263	263	203	207
W-13447-gen1.16	W-13447-gen1	137	137	172	194	166	166	192	198	182	232	142	154	191	204	174	190	238	262	169	169	-9	-9	111	117	163	181	130	130	-9	-9	185	189	181	196	187	191	203	203	191	191	-9	-9	205	207
W-1576-re.1	W-1576-re	142	142	176	206	192	192	170	204	226	236	142	144	213	227	182	184	248	262	169	169	152	164	117	125	181	181	130	130	192	199	185	185	190	190	187	187	203	203	193	195	270	278	205	215
W-1576-re.2	W-1576-re	-9	-9	-9	-9	182	192	-9	-9	186	234	148	156	185	203	-9	-9	259	262	169	169	143	150	119	133	163	181	130	130	-9	-9	169	195	175	196	187	191	203	203	191	191	268	325	197	215
W-1576-re.3	W-1576-re	138	140	204	204	192	194	186	194	186	192	142	144	185	204	172	186	250	266	169	169	136	148	103	123	181	181	133	146	191	211	169	169	181	196	187	191	203	205	191	191	263	274	193	207
W-1576-re.4	W-1576-re	158	158	174	184	-9	-9	166	188	186	234	140	148	195	203	172	198	238	274	169	169	148	150	111	139	181	181	130	150	189	199	169	175	190	196	195	197	203	203	191	191	270	270	203	203
W-1576-re.5	W-1576-re	148	148	164	164	-9	-9	168	176	186	234	148	148	203	211	188	190	256	259	169	169	148	160	108	111	181	181	130	130	181	199	169	177	181	191	189	191	203	203	193	206	265	274	193	203
W-1576-re.6	W-1576-re	173	173	174	184	192	192	194	198	192	222	142	148	199	227	182	182	238	259	169	169	148	154	117	117	161	181	130	130	-9	-9	189	189	181	196	189	191	203	203	184	197	265	276	-9	-9
W-1576-re.7	W-1576-re	137	158	174	204	170	210	168	188	186	210	-9	-9	185	213	192	194	262	262	169	172	146	146	116	117	163	181	130	133	191	199	169	189	196	196	189	193	203	205	191	191	265	292	193	203
W-1576-re.8	W-1576-re	-9	-9	-9	-9	192	196	-9	-9	188	222	144	148	199	227	182	198	250	278	169	169	135	135	103	116	161	181	130	130	181	191	175	189	196	196	189	189	203	203	191	191	263	268	193	203
W-1576-re.9	W-1576-re	158	158	174	194	194	194	204	208	-9	-9	142	144	207	207	170	170	272	304	169	169	136	162	111	111	181	181	130	130	178	186	169	185	181	196	189	191	203	203	191	201	263	263	193	203
W-1576-re.10	W-1576-re	140	140	174	178	194	194	208	208	186	234	144	156	185	201	190	192	250	262	169	169	143	164	142	145	163	163	130	137	191	191	169	197	175	191	187	191	203	203	193	193	267	267	193	203
W-1576-re.11	W-1576-re	137	137	172	172	200	200	186	188	186	196	144	144	203	203	208	210	248	248	169	169	136	148	117	117	163	181	130	130	181	191	185	185	180	196	187	189	203	203	191	191	268	300	193	193
W-1576-re.12	W-1576-re	140	163	172	176	-9	-9	186	206	186	210	148	148	203	203	170	190	238	262	169	169	136	162	101	117	181	181	130	133	181	191	169	189	181	196	189	189	203	203	191	191	265	265	193	203
W-1576-re.13	W-1576-re	137	140	174	184	192	192	198	198	186	202	144	144	204	204	170	204	244	293	169	169	136	160	111	119	163	163	130	130	178	191	169	185	191	196	191	191	203	203	191	195	263	263	193	193
W-1576-re.14	W-1576-re	158	163	174	190	194	194	-9	-9	-9	-9	144	144	203	207	170	192	248	266	169	169	135	160	133	142	163	181	133	133	178	181	177	183	181	181	189	189	203	203	191	191	263	270	-9	-9
W-1576-re.15	W-1576-re	-9	-9	174	184	192	217	194	198	-9	-9	-9	-9	-9	-9	182	182	259	262	169	169	140	173	111	119	181	181	130	130	186	191	183	183	181	196	187	191	203	203	191	201	265	265	207	209
W-1576-re.16	W-1576-re	137	158	178	184	192	192	204	226	186	234	144	148	203	211	192	192	256	262	169	169	140	160	111	117	181	181	130	133	191	191	175	228	181	181	191	191	203	203	191	191	263	270	207	253
W-13447-re.1	W-13447-re	137	158	174	192	196	196	198	198	192	232	144	144	185	220	194	194	262	284	169	172	142	148	116	116	163	163	130	146	195	199	173	173	191	191	187	197	203	203	191	195	263	270	203	203
W-13447-re.2	W-13447-re	140	167	184	196	164	190	198	198	186	232	144	156	185	185	194	198	238	262	169	169	136	146	117	117	181	181	130	130	178	182	169	189	191	196	187	191	203	203	191	191	266	266	205	205
W-13447-re.3	W-13447-re	163	163	172	178	164	164	196	200	182	182	158	162	185	185	178	198	259	262	169	169	136	164	117	139	181	181	130	146	191	196	169	187	191	196	189	189	203	203	191	191	266	266	201	205
W-13447-re.4	W-13447-re	137	137	196	200	194	196	188	218	182	186	144	144	201	211	194	196	256	266	169	169	136	146	117	142	181	181	130	130	181	189	-9	-9	-9	-9	189	191	203	203	191	191	266	266	201	205
W-13447-re.5	W-13447-re	137	140	172	204	164	200	192	200	186	186	144	144	197	203	194	194	244	248	169	169	137	146	111	117	181	181	130	130	189	191	187	187	181	191	187	193	203	203	191	191	261	261	203	205
W-13447-re.6	W-13447-re	158	165	172	178	164	196	198	198	182	228	144	158	185	185	178	190	268	268	169	169	135	146	117	117	163	181	130	146	191	191	169	189	-9	-9	189	191	203	203	191	191	266	266	201	205
W-13447-re.8	W-13447-re	163	163	194	202	162	164	188	198	182	192	140	152	201	203	186	192	259	268	169	169	135	148	116	116	181	181	130	130	-9	-9	177	177	-9	-9	187	189	203	203	191	191	267	272	205	213
W-13447-re.9	W-13447-re	137	137	176	194	-9	-9	194	218	192	232	144	148	203	203	178	190	244	262	170	170	135	148	111	117	163	163	130	150	178	191	173	185	181	191	189	189	203	203	191	191	265	268	196	203
W-13447-re.10	W-13447-re	137	137	172	194	192	194	-9	-9	186	234	144	150	185	191	172	190	238	238	169	169	135	148	103	114	163	163	130	133	-9	-9	-9	-9	191	196	189	189	203	203	193	193	266	280	201	206
W-13447-re.11	W-13447-re	233	233	192	196	150	150	198	204	210	232	144	156	185	191	192	198	238	244	169	169	136	148	103	105	163	181	-9	-9	-9	-9	169	187	196	196	189	189	203	203	191	191	-9	-9	203	209
W-13447-re.12	W-13447-re	185	240	194	204	150	150	188	196	182	186	148	150	204	209	170	192	266	266	169	169	135	135	103	117	163	163	-9	-9	178	182	170	175	-9	-9	187	189	203	203	191	191	266	266	193	205
W-13447-re.13	W-13447-re	134	140	178	196	190	190	202	202	186	224	144	150	185	191	170	170	238	238	169	169	136	162	103	142	163	163	130	133	195	199	169	169	-9	-9	189	191	203	203	191	191	263	263	201	205
W-13447-re.14	W-13447-re	140	140	184	204	190	196	188	198	186	232	140	150	185	201	186	188	238	262	169	169	142	160	117	121	163	163	130	146	-9	-9	185	185	-9	-9	189	189	203	203	191	191	265	265	199	205
W-13447-re.15	W-13447-re	146	156	200	208	164	164	188	196	184	190	181	199	183	183	140	144	244	259	211	211	135	160	111	116	163	163	133	133	178	181	173	173	191	191	187	187	-9	-9	191	191	265	280	193	207
W-13447-re.16	W-13447-re	137	137	172	208	164	164	168	188	226	234	144	158	207	207	192	196	262	278	169	169	129	154	101	101	161	161	127	130	178	191	169	169	-9	-9	187	189	203	203	193	193	263	268	205	205
'Lea'.1	'Lea'	137	163	180	182	-9	-9	184	184	196	210	191	191	203	234	142	142	244	278	211	211	154	154	116	133	181	181	130	130	196	202	185	185	191	191	-9	-9	203	203	-9	-9	270	270	186	191
'Lea'.2	'Lea'	137	137	174	190	188	188	170	184	188	220	172	172	193	219	144	161	250	281	215	219	142	146	114	123	161	161	130	130	181	196	195	195	181	186	187	189	203	203	191	191	275	279	191	213
'Lea'.3	'Lea'	133	137	174	176	192	194	192	192	190	194	172	191	203	234	142	155	244	278	-9	-9	152	152	116	116	163	163	130	130	185	195	177	177	181	191	182	191	203	205	193	201	250	262	201	206
'Lea'.4	'Lea'	150	150	180	180	196	206	176	184	204	220	170	191	186	193	144	151	241	244	215	215	146	162	125	133	181	181	130	137	191	215	181	197	196	196	191	191	203	203	193	201	277	309	186	197
'Lea'.5	'Lea'	137	137	172	186	150	150	170	184	196	200	170	180	191	193	144	151	272	274	223	223	140	146	123	143	163	163	130	130	191	195	181	181	196	196	187	195	203	203	193	193	277	277	220	233
'Lea'.6	'Lea'	137	137	174	174	204	206	184	210	214	216	172	172	193	204	140	146	266	274	215	215	140	158	116	121	163	163	130	137	178	196	185	207	196	200	189	191	205	205	-9	-9	-9	-9	-9	-9
'Lea'.7	'Lea'	138	169	176	190	196	196	184	216	212	220	174	191	-9	-9	146	155	241	266	-9	-9	142	148	123	123	161	161	130	130	189	191	179	179	181	186	211	211	205	205	193	193	267	267	199	215
'Lea'.8	'Lea'	137	137	176	210	164	164	178	216	208	210	172	191	203	207	140	142	241	244	223	223	152	152	116	116	163	181	130	137	189	204	195	195	196	196	187	189	205	205	191	191	-9	-9	-9	-9
'Lea'.9	'Lea'	119	133	176	176	150	150	176	192	190	200	172	174	209	231	142	157	238	266	223	223	142	142	123	123	181	181	130	130	-9	-9	175	181	191	191	190	190	205	205	193	193	275	319	201	206
'Lea'.10	'Lea'	133	138	204	204	164	164	192	200	206	208	170	197	207	220	144	170	254	293	215	215	142	148	111	116	163	163	130	130	191	195	181	181	181	186	190	195	203	203	191	191	250	290	199	213
'Lea'.11	'Lea'	133	138	204	204	164	164	192	200	206	208	170	197	207	220	144	170	254	293	215	215	140	146	111	116	163	163	130	130	191	195	181	181	181	186	190	195	203	203	191	191	250	290	199	213
'Lea'.12	'Lea'	137	163	172	180	192	192	184	192	196	212	172	191	188	207	144	144	274	293	215	215	146	162	123	125	163	163	137	137	178	192	191	219	186	196	191	211	205	205	193	193	280	280	186	249
'Lea'.13	'Lea'	137	140	174	176	194	194	176	214	184	216	191	191	207	219	142	151	238	238	211	211	136	164	125	125	163	163	130	130	178	195	185	219	186	200	-9	-9	203	205	193	193	280	280	199	206
'Lea'.14	'Lea'	133	138	176	176	204	206	196	210	204	206	201	203	207	227	144	161	262	274	211	211	132	146	111	133	181	181	130	146	185	215	177	195	196	196	189	189	205	205	191	201	262	262	198	198
'Lea'.15	'Lea'	133	138	204	204	164	208	192	212	202	212	203	203	204	207	144	146	262	262	223	223	143	143	116	123	161	181	130	130	182	209	175	175	196	196	189	197	203	203	-9	-9	267	267	206	231
'Lea'.16	'Lea'	133	133	174	176	192	192	178	210	200	202	172	191	203	207	140	142	244	266	223	223	132	152	111	139	163	181	130	130	185	192	201	201	196	196	191	191	203	203	184	193	267	267	186	215
W-1578-re.1	W-1578-re	138	160	184	210	194	196	188	198	182	228	138	142	197	203	204	204	238	266	169	169	146	148	117	119	163	181	130	137	181	202	169	169	181	191	187	189	203	203	191	191	270	270	193	203
W-1578-re.2	W-1578-re	137	137	206	206	190	192	182	192	-9	-9	138	142	191	191	184	192	238	238	169	169	137	144	91	147	148	168	111	111	-9	-9	177	177	181	191	187	187	203	203	191	191	286	286	203	209
W-1578-re.3	W-1578-re	158	158	178	210	198	198	202	202	228	228	140	142	204	204	196	206	238	241	169	169	144	152	116	117	163	163	130	137	-9	-9	170	187	181	200	182	189	203	203	191	191	266	266	193	203
W-1578-re.4	W-1578-re	-9	-9	174	178	210	212	188	216	186	234	142	146	185	185	170	170	244	259	-9	-9	144	154	119	119	163	181	130	133	191	191	170	170	200	200	189	189	203	203	191	191	286	286	203	205
W-1578-re.5	W-1578-re	140	158	178	184	200	204	188	200	202	210	142	152	197	213	170	204	250	278	169	169	136	173	119	123	163	163	133	137	191	202	169	169	191	196	189	191	203	203	184	232	265	270	185	193
W-1578-re.6	W-1578-re	137	156	176	200	-9	-9	194	198	190	200	138	158	201	201	165	200	250	293	169	169	136	171	117	121	163	163	130	130	181	182	173	185	191	191	189	191	203	203	191	191	280	286	201	205
W-1578-re.7	W-1578-re	131	131	178	192	164	164	168	188	182	210	144	154	211	211	196	196	238	266	169	169	135	160	116	119	163	163	130	133	191	191	173	173	191	191	189	189	203	203	193	193	263	282	205	239
W-1578-re.8	W-1578-re	137	169	186	194	164	194	178	196	186	196	138	148	-9	-9	-9	-9	250	262	169	169	160	160	116	142	181	181	130	133	-9	-9	166	169	191	196	189	189	203	203	191	191	263	263	203	211
W-1578-re.10	W-1578-re	137	137	180	200	-9	-9	190	224	190	222	138	144	185	197	194	196	238	238	169	169	146	160	119	142	163	163	137	137	178	181	-9	-9	181	191	191	191	203	203	191	191	263	263	193	193
W-1578-re.11	W-1578-re	163	169	178	204	200	202	186	188	202	210	138	144	191	195	172	188	238	238	169	169	148	168	117	119	163	163	130	130	182	211	169	169	191	196	189	189	205	205	191	191	260	283	203	239
W-1578-re.12	W-1578-re	137	140	172	204	184	196	206	212	182	200	142	144	213	213	180	190	259	281	169	172	136	146	114	116	163	163	130	133	-9	-9	173	195	180	180	187	187	203	203	193	193	263	270	186	205
W-1578-re.13	W-1578-re	137	137	200	200	192	194	186	198	182	192	138	144	191	209	174	192	266	274	169	169	146	164	116	119	163	163	130	130	181	191	-9	-9	196	196	187	191	203	205	191	191	268	283	203	209
W-1578-re.14	W-1578-re	137	137	174	174	194	194	188	188	202	234	138	158	191	203	190	208	238	248	169	172	148	162	103	123	181	181	130	130	-9	-9	169	217	191	191	187	187	203	205	191	191	263	278	203	205
W-1578-re.15	W-1578-re	-9	-9	194	194	162	206	188	196	196	234	146	146	185	209	194	222	238	266	169	169	152	164	123	123	163	181	130	130	185	195	181	181	181	191	189	197	203	205	191	191	263	282	201	209
W-1578-re.16	W-1578-re	137	137	180	200	-9	-9	190	224	190	222	138	144	185	197	194	196	238	238	169	169	146	158	119	142	163	163	137	166	178	181	169	169	181	191	191	191	203	203	191	191	263	263	192	192
W-1577-re.2	W-1577-re	137	158	178	202	162	162	168	168	196	200	172	201	186	234	153	167	259	259	219	219	135	154	139	139	161	161	130	130	178	191	203	203	191	196	187	189	203	203	191	191	263	306	209	213
W-1577-re.4	W-1577-re	137	140	178	178	192	192	202	202	202	202	172	193	211	234	144	153	248	284	211	215	-9	-9	-9	-9	163	181	-9	-9	181	191	169	169	181	191	187	189	203	203	191	191	265	265	203	206
W-1577-re.5	W-1577-re	137	137	176	178	158	158	168	192	184	198	195	197	186	186	140	140	256	284	211	211	135	164	103	117	163	163	130	130	181	186	183	183	196	206	189	195	203	203	193	193	282	282	203	203
W-1577-re.8	W-1577-re	140	140	172	178	200	200	188	202	202	204	172	174	186	211	144	148	238	244	211	211	160	160	103	103	-9	-9	-9	-9	191	191	177	177	181	191	-9	-9	203	203	-9	-9	-9	-9	192	204
W-1577-re.10	W-1577-re	137	140	176	204	192	192	188	188	194	196	185	187	186	234	148	153	262	266	215	215	-9	-9	111	117	-9	-9	130	130	181	182	169	175	181	191	-9	-9	205	205	191	191	-9	-9	203	203
W-1577-re.13	W-1577-re	133	158	194	202	162	162	168	194	196	218	172	184	186	209	144	167	288	288	215	215	135	148	139	142	-9	-9	130	130	178	181	203	203	181	196	189	189	203	203	191	191	306	306	191	209
W-1577-re.15	W-1577-re	182	182	178	194	194	196	168	168	184	210	172	195	186	209	144	165	259	259	219	219	160	160	111	117	163	163	130	130	182	199	187	187	181	191	189	195	203	203	191	191	263	263	206	213
W-1406-re.1	W-1406-re	134	153	174	174	196	196	194	204	186	186	142	152	201	233	170	182	250	262	169	169	146	146	111	117	163	163	130	130	178	178	203	216	181	196	191	191	203	205	191	191	267	267	193	235
W-1406-re.2	W-1406-re	137	140	172	204	192	192	194	194	180	204	144	162	211	237	172	174	250	262	169	169	139	148	117	117	181	181	130	137	189	201	173	173	181	206	182	189	203	205	191	191	270	270	190	207
W-1406-re.3	W-1406-re	114	114	176	194	154	192	200	212	202	216	140	144	185	203	182	217	250	259	169	169	136	146	-9	-9	181	181	130	130	196	201	209	209	181	196	182	201	203	203	191	191	278	278	233	233
W-1406-re.4	W-1406-re	140	140	172	174	166	166	178	188	210	220	140	150	193	209	182	198	259	262	169	169	137	148	111	111	163	181	130	130	191	207	201	216	191	196	189	189	203	203	193	201	267	280	197	207
W-1406-re.5	W-1406-re	140	153	176	202	208	208	192	200	192	192	140	144	228	228	170	194	-9	-9	-9	-9	146	152	121	121	163	163	130	130	-9	-9	-9	-9	191	196	190	195	203	203	-9	-9	256	256	207	220
W-1406-re.6	W-1406-re	154	154	180	180	-9	-9	188	202	202	228	144	146	211	227	202	204	238	238	169	169	132	139	111	111	163	163	130	130	178	227	189	189	191	191	187	191	203	205	191	201	286	297	207	211
W-1406-re.7	W-1406-re	117	134	176	188	190	190	170	212	192	200	140	152	191	195	160	190	-9	-9	169	172	140	146	117	127	163	181	130	133	209	209	203	216	191	196	190	195	203	203	191	191	250	265	231	253
W-1406-re.8	W-1406-re	133	133	176	198	164	164	194	194	192	210	142	154	185	209	170	192	238	241	169	172	146	164	119	127	-9	-9	130	130	196	211	183	189	196	206	187	191	203	203	184	196	327	327	203	211
W-1406-re.9	W-1406-re	137	146	184	190	198	204	194	202	196	208	144	154	201	203	198	208	259	259	169	172	132	154	117	142	-9	-9	133	142	195	207	-9	-9	-9	-9	189	189	203	203	191	191	317	317	193	197
W-1406-re.10	W-1406-re	134	140	172	200	186	204	194	194	188	196	142	142	185	207	198	202	238	259	169	172	146	146	133	133	163	163	130	130	186	199	183	189	196	196	189	191	203	203	191	201	250	263	193	206
W-1406-re.11	W-1406-re	137	137	198	198	166	235	210	210	194	202	140	140	201	239	188	188	262	278	169	169	146	168	111	123	181	181	130	133	-9	-9	165	175	191	196	189	193	203	203	193	193	258	258	192	235
W-1406-re.12	W-1406-re	137	138	176	202	198	198	174	200	202	210	142	166	207	213	172	180	256	259	169	172	140	148	111	123	181	181	137	137	-9	-9	-9	-9	196	200	187	189	203	205	191	191	274	274	190	193
W-1406-re.13	W-1406-re	126	163	178	194	186	196	194	194	186	200	142	144	204	219	184	184	254	272	169	172	140	146	127	137	163	163	130	130	178	181	173	187	181	191	191	203	203	203	191	191	266	286	201	205
W-1406-re.14	W-1406-re	133	140	176	214	170	170	178	194	196	210	140	144	201	204	170	170	238	250	169	169	140	142	119	127	161	181	130	137	207	219	165	175	175	196	189	191	203	203	193	193	263	263	203	209
W-1406-re.15	W-1406-re	158	158	180	196	164	166	194	194	196	208	144	152	195	220	190	196	238	256	169	172	135	162	111	116	161	161	130	130	196	201	170	189	186	191	201	207	-9	-9	191	191	257	302	197	203
W-1406-re.16	W-1406-re	117	134	178	178	-9	-9	194	208	186	192	140	144	185	214	170	188	250	293	172	172	137	160	93	101	163	163	130	130	202	207	181	189	191	196	191	195	203	203	191	191	266	266	206	220
W-1574-re.2	W-1574-re	140	165	176	206	194	196	-9	-9	182	190	144	144	185	220	184	190	238	259	169	169	148	154	103	117	163	163	133	133	-9	-9	177	177	191	191	189	191	203	203	193	193	-9	-9	199	213
W-1574-re.3	W-1574-re	137	138	176	204	194	194	202	202	228	232	146	162	191	201	170	170	238	248	169	169	148	148	117	142	163	163	130	130	-9	-9	177	209	191	196	189	189	203	203	193	193	266	266	191	211
W-1574-re.4	W-1574-re	-9	-9	172	206	194	194	198	198	186	234	142	162	185	201	190	202	248	259	169	172	135	142	103	117	163	163	158	158	182	189	170	177	181	196	187	189	203	203	191	191	315	315	205	286
W-1574-re.5	W-1574-re	140	158	174	190	164	194	188	198	186	196	144	156	207	213	196	200	248	262	169	169	148	158	111	117	163	181	130	130	182	199	177	201	191	196	189	191	203	203	193	195	270	270	193	209
W-1574-re.6	W-1574-re	137	140	172	206	194	194	-9	-9	186	186	144	144	185	191	172	188	235	259	-9	-9	148	154	103	117	-9	-9	130	130	-9	-9	-9	-9	191	196	187	191	203	203	193	193	290	296	203	209
W-1574-re.7	W-1574-re	137	140	172	172	186	196	176	198	182	186	144	144	203	203	190	206	244	266	169	169	160	164	117	117	163	181	130	158	191	221	169	192	191	196	189	191	203	203	191	191	262	262	191	193
W-1574-re.8	W-1574-re	140	140	178	190	196	196	176	198	192	228	144	152	185	203	190	192	259	262	169	169	146	160	103	116	181	181	133	146	191	192	183	195	181	191	189	189	203	203	193	193	270	270	205	232
W-1574-re.9	W-1574-re	-9	-9	172	206	192	192	186	188	182	182	142	144	203	203	170	192	248	262	169	169	146	148	117	142	163	163	130	133	-9	-9	173	185	-9	-9	187	189	203	203	191	191	280	290	203	205
W-1574-re.10	W-1574-re	-9	-9	172	204	164	192	188	208	-9	-9	-9	-9	185	191	192	192	241	248	169	169	148	164	117	139	181	181	158	158	-9	-9	169	169	181	191	189	191	203	205	191	191	250	260	203	213
W-1574-re.11	W-1574-re	137	137	176	176	194	194	188	234	196	198	146	150	185	203	184	192	238	278	169	169	144	150	91	111	163	181	130	130	185	192	169	187	196	200	189	191	203	203	191	191	274	274	205	213
W-1574-re.12	W-1574-re	137	137	206	214	198	232	196	202	186	222	144	156	185	191	178	200	238	259	169	169	148	168	103	123	181	181	130	137	-9	-9	169	187	181	196	187	189	203	205	191	191	261	261	193	209
W-1574-re.13	W-1574-re	150	150	172	206	194	194	170	198	186	232	144	156	185	185	172	172	238	241	169	172	148	148	111	117	163	181	130	130	191	192	189	217	191	196	187	187	203	203	191	191	261	285	193	205
W-1574-re.14	W-1574-re	-9	-9	194	206	194	194	202	210	186	234	144	154	203	203	188	204	238	262	169	169	148	164	117	117	181	181	130	130	-9	-9	185	189	181	191	-9	-9	-9	-9	-9	-9	265	278	193	201
W-1574-re.15	W-1574-re	137	137	172	206	164	194	188	198	192	210	144	146	185	203	178	192	244	256	-9	-9	148	160	103	117	163	181	130	158	182	182	169	169	181	181	187	187	203	203	191	191	-9	-9	193	213
W-1574-re.16	W-1574-re	138	138	180	204	194	194	198	198	182	210	144	162	203	203	188	190	-9	-9	169	169	135	148	111	116	181	181	130	146	191	195	169	177	181	191	187	187	203	203	191	191	254	302	197	205
W-1410-re.1	W-1410-re	137	158	180	180	152	194	172	216	190	200	144	144	185	225	170	186	238	250	169	169	146	146	121	123	163	163	130	130	191	192	201	201	175	181	187	189	203	203	191	191	262	262	186	201
W-1410-re.2	W-1410-re	137	137	172	176	180	196	198	198	186	220	140	140	185	214	170	190	238	244	169	169	146	154	123	123	163	163	130	130	181	201	183	183	181	191	187	191	203	205	191	191	263	263	191	195
W-1410-re.3	W-1410-re	137	138	172	180	-9	-9	194	206	-9	-9	144	144	185	185	170	172	241	250	169	169	136	146	111	117	181	181	130	130	178	181	194	194	196	196	191	195	203	205	191	195	-9	-9	203	220
W-1410-re.4	W-1410-re	146	146	180	204	-9	-9	194	194	186	192	142	144	-9	-9	178	186	250	250	169	169	146	146	111	114	181	181	130	158	191	191	189	205	181	191	187	189	203	203	193	193	272	272	203	206
W-1410-re.5	W-1410-re	140	165	176	176	198	198	166	206	192	192	142	152	185	203	188	194	238	250	169	169	132	146	111	142	181	181	130	130	181	196	185	194	196	196	187	189	203	203	176	191	263	263	203	203
W-1410-re.6	W-1410-re	117	156	176	180	158	206	198	198	-9	-9	144	144	185	220	188	192	238	241	169	169	146	152	-9	-9	181	181	130	158	178	182	169	205	181	191	187	187	203	203	-9	-9	-9	-9	197	205
W-1410-re.7	W-1410-re	117	117	176	206	206	208	198	204	210	216	144	146	211	211	192	202	238	304	169	169	135	154	117	137	181	181	130	130	189	199	183	187	196	196	189	189	203	205	191	197	270	270	209	209
W-1410-re.8	W-1410-re	140	146	176	204	166	188	194	194	208	208	144	144	185	193	192	226	250	266	169	169	146	146	119	135	163	163	130	137	181	211	191	207	191	196	191	203	203	203	191	191	270	270	198	202
W-1410-re.9	W-1410-re	158	158	178	178	158	202	190	194	210	220	142	144	203	220	170	200	235	238	169	169	140	179	108	111	163	163	130	130	192	211	169	169	196	200	189	193	203	203	191	197	263	263	195	197
W-1410-re.11	W-1410-re	137	158	176	206	164	188	196	206	196	210	140	140	195	214	170	194	238	241	169	169	140	146	103	125	161	181	137	137	195	196	-9	-9	191	196	189	195	203	203	191	191	263	263	203	203
W-1410-re.12	W-1410-re	133	156	176	188	158	196	194	202	-9	-9	142	144	185	201	-9	-9	262	284	169	169	154	162	116	119	161	161	130	130	178	196	183	183	191	200	187	189	203	203	191	191	265	265	206	206
W-1410-re.13	W-1410-re	117	140	176	204	-9	-9	194	198	-9	-9	144	144	-9	-9	-9	-9	235	238	169	169	-9	-9	111	123	163	163	130	130	192	211	169	199	196	200	189	193	203	203	191	197	263	263	195	197
W-1410-re.14	W-1410-re	117	140	176	190	186	206	188	194	192	202	142	154	186	211	172	196	262	284	169	169	146	146	111	117	181	181	130	130	181	191	187	207	191	196	187	189	203	203	193	195	262	262	220	220
W-1410-re.15	W-1410-re	170	170	176	180	162	166	170	196	202	202	142	144	185	204	188	190	248	262	169	169	135	135	117	127	163	181	130	133	181	191	173	203	181	196	191	203	205	205	191	191	270	270	211	211
W-1410-re.16	W-1410-re	134	158	186	186	166	198	200	206	206	206	142	144	201	201	188	190	238	250	169	169	135	152	111	133	163	163	130	130	178	195	189	201	191	196	187	191	203	203	184	195	280	294	201	201
W-1410-re.17	W-1410-re	128	128	176	190	196	198	184	184	202	204	142	152	201	219	172	188	248	254	168	168	132	146	117	117	163	163	130	153	178	191	187	217	196	196	187	189	201	203	191	191	250	282	203	209
W-1572-re.1	W-1572-re	114	140	176	208	192	194	202	204	202	218	142	154	191	191	198	198	262	293	169	172	140	168	101	103	161	163	103	130	178	182	169	169	181	191	191	191	203	205	193	193	263	282	199	203
W-1572-re.2	W-1572-re	-9	-9	176	206	194	196	172	202	-9	-9	-9	-9	191	214	190	192	238	256	169	169	132	143	103	142	163	163	130	133	191	219	169	169	181	196	187	191	203	207	193	193	270	270	193	205
W-1572-re.3	W-1572-re	-9	-9	176	208	-9	-9	188	202	216	234	144	152	209	231	196	202	256	262	-9	-9	135	160	103	117	163	163	137	137	181	211	173	189	191	196	191	205	203	203	191	191	263	263	205	211
W-1572-re.4	W-1572-re	138	138	172	208	192	192	188	198	186	216	144	152	201	203	174	194	248	266	169	169	146	177	103	117	163	163	130	133	-9	-9	169	177	181	196	187	189	203	203	191	191	-9	-9	197	205
W-1572-re.5	W-1572-re	137	153	174	204	162	162	176	192	188	210	144	152	191	191	174	194	248	262	169	169	160	165	105	114	181	181	130	130	191	191	197	197	191	196	187	189	203	203	191	191	286	286	191	203
W-1572-re.6	W-1572-re	138	138	172	208	-9	-9	202	202	186	190	144	148	185	185	192	200	241	262	169	169	146	154	103	103	163	163	133	133	191	191	170	175	191	196	187	191	203	203	193	193	282	282	201	203
W-1572-re.7	W-1572-re	142	142	176	204	208	210	188	198	192	234	152	154	185	201	170	192	238	262	169	169	135	158	116	117	163	181	130	130	182	191	169	169	196	196	189	205	203	203	193	193	267	267	203	203
W-1572-re.8	W-1572-re	138	150	194	208	194	196	192	206	184	228	144	154	203	231	190	194	256	281	169	169	162	162	117	123	163	163	130	130	-9	-9	181	185	191	196	189	189	203	205	191	201	267	294	205	235
W-1572-re.13	W-1572-re	134	185	172	208	202	206	186	194	206	232	142	144	191	197	172	194	238	293	169	172	152	176	-9	-9	163	163	130	130	178	189	-9	-9	191	196	187	205	203	203	191	191	250	250	201	203
W-1572-re.14	W-1572-re	134	150	172	204	206	208	168	188	192	206	144	144	197	214	170	192	-9	-9	169	169	142	174	111	117	163	163	130	130	-9	-9	177	194	186	196	189	191	205	205	187	201	250	268	203	211
W-1572-re.15	W-1572-re	137	148	172	190	194	194	208	232	186	220	142	144	188	214	168	172	238	259	169	169	132	160	103	116	181	181	137	150	191	195	207	207	191	191	191	191	203	203	191	201	274	274	201	209
W-1572-re.16	W-1572-re	137	137	-9	-9	-9	-9	184	188	220	226	142	144	203	203	170	186	244	262	169	169	135	135	114	142	163	181	130	130	181	192	-9	-9	181	181	189	191	203	203	191	191	267	296	193	205
W-1572-re.17	W-1572-re	117	137	172	194	-9	-9	206	232	198	234	142	144	185	228	170	170	238	256	169	169	135	135	111	133	-9	-9	-9	-9	181	207	175	175	181	191	189	191	203	203	184	195	262	262	201	211
W-1572-re.18	W-1572-re	133	137	176	198	188	190	186	202	186	228	144	148	203	203	188	190	254	256	169	169	152	160	111	117	163	163	130	146	186	191	-9	-9	191	191	197	197	203	203	193	193	270	270	203	207
W-1572-re.19	W-1572-re	158	158	200	200	198	202	198	202	186	202	142	146	185	211	196	196	256	256	169	169	134	152	117	123	163	163	146	146	191	201	187	187	191	196	187	191	203	203	191	191	274	278	185	203
W-1572-re.20	W-1572-re	134	140	172	192	-9	-9	202	218	202	206	152	154	191	203	174	194	238	248	-9	-9	142	160	116	116	163	163	130	130	-9	-9	-9	-9	191	196	187	191	203	203	191	191	263	263	-9	-9
W-1575-re.1	W-1575-re	156	156	186	192	194	194	178	202	196	210	142	144	191	191	188	192	262	278	169	169	154	168	111	121	163	181	130	130	181	189	187	187	191	196	189	197	203	203	191	191	263	263	193	201
W-1575-re.3	W-1575-re	137	137	194	204	216	217	206	228	186	198	140	154	185	201	192	198	259	262	169	169	135	148	117	123	163	163	130	130	191	195	169	169	-9	-9	189	189	203	205	193	193	265	265	193	193
W-1575-re.4	W-1575-re	134	140	178	178	164	194	198	198	234	234	144	144	191	219	170	190	238	238	169	169	160	160	103	111	163	163	130	130	181	192	169	169	-9	-9	187	189	203	203	191	201	263	263	193	193
W-1575-re.6	W-1575-re	156	158	178	206	194	200	192	202	186	220	138	144	213	213	190	196	-9	-9	169	169	-9	-9	-9	-9	-9	-9	-9	-9	182	196	191	191	-9	-9	189	191	203	203	191	191	266	266	201	201
W-1575-re.7	W-1575-re	137	163	178	210	194	194	178	202	216	228	144	144	195	195	182	192	-9	-9	-9	-9	146	174	137	137	163	181	133	133	178	191	169	169	-9	-9	189	191	203	203	-9	-9	263	263	192	203
W-1575-re.8	W-1575-re	137	163	180	192	162	162	192	200	210	234	144	156	186	186	172	192	248	262	169	169	146	156	111	111	163	181	130	130	189	191	165	165	-9	-9	187	190	203	203	191	191	263	270	193	201
W-1575-re.9	W-1575-re	137	137	176	206	150	150	188	206	182	228	142	154	204	204	172	180	238	284	169	169	135	160	103	103	163	181	130	130	189	191	177	177	181	196	187	187	203	203	191	191	255	255	191	195
W-1575-re.11	W-1575-re	244	244	178	204	192	194	176	200	196	216	142	144	203	203	182	198	256	256	169	169	148	158	103	111	181	181	130	146	-9	-9	169	175	-9	-9	187	189	203	203	191	191	262	262	193	205
W-1575-re.12	W-1575-re	137	137	194	202	196	196	204	204	186	210	144	154	191	191	168	192	248	262	169	169	135	160	111	111	163	163	130	130	-9	-9	179	179	-9	-9	187	189	203	205	193	193	263	272	205	205
W-1575-re.13	W-1575-re	140	140	178	223	154	154	192	204	210	234	144	148	185	185	196	202	248	262	169	169	135	160	111	117	163	163	130	130	181	191	183	183	-9	-9	187	189	203	203	191	191	262	262	193	195
W-1575-re.14	W-1575-re	140	140	176	210	208	208	188	200	186	186	152	162	219	219	170	196	248	262	169	172	160	160	116	119	163	163	130	137	186	191	169	169	-9	-9	191	197	203	203	191	201	263	270	193	193
W-1575-re.15	W-1575-re	140	193	176	194	196	196	188	206	186	228	140	162	185	188	194	198	266	272	169	169	139	162	129	145	161	181	130	133	-9	-9	197	207	191	196	182	191	203	203	-9	-9	263	263	201	243
W-1571-re.1	W-1571-re	140	140	208	208	208	210	214	216	196	226	142	152	204	209	170	196	238	259	169	172	146	146	116	117	181	181	130	130	182	207	181	181	186	191	-9	-9	203	203	191	201	286	327	220	276
W-1571-re.2	W-1571-re	185	185	178	194	166	190	186	188	182	228	144	150	185	213	186	194	238	289	169	169	136	136	111	117	163	163	130	146	-9	-9	-9	-9	181	196	189	189	203	203	191	191	311	311	193	193
W-1571-re.3	W-1571-re	-9	-9	180	194	232	232	198	224	190	192	144	156	204	228	190	190	229	262	169	169	136	136	123	139	181	181	133	146	186	213	169	185	191	196	187	189	203	203	191	214	267	267	203	203
W-1571-re.4	W-1571-re	-9	-9	172	210	194	196	198	202	228	230	144	154	203	203	180	184	229	250	169	169	132	146	103	111	181	181	-9	-9	191	191	-9	-9	191	206	187	189	203	205	191	191	-9	-9	213	247
W-1571-re.5	W-1571-re	-9	-9	172	204	194	194	188	200	226	230	144	164	185	203	184	184	238	295	169	169	152	162	117	142	163	163	130	130	189	213	169	169	191	191	187	189	203	205	191	191	302	302	203	235
W-1571-re.6	W-1571-re	133	142	184	194	194	196	198	212	192	206	144	152	185	199	170	184	262	268	169	169	146	160	116	117	163	181	146	158	-9	-9	-9	-9	181	191	187	189	203	205	191	191	280	280	203	211
W-1571-re.7	W-1571-re	137	140	194	204	196	198	188	198	226	234	144	154	185	211	196	198	262	281	169	169	135	160	111	142	181	181	158	158	-9	-9	169	173	191	196	187	187	203	203	191	191	278	278	201	220
W-1571-re.8	W-1571-re	137	137	172	202	164	164	178	198	184	202	201	207	207	234	140	144	259	278	211	211	135	146	-9	-9	-9	-9	130	130	191	191	173	211	196	196	187	191	-9	-9	-9	-9	263	263	-9	-9
W-1571-re.9	W-1571-re	137	137	174	208	194	194	198	198	186	228	150	154	201	203	192	196	248	281	169	169	160	162	111	111	163	181	130	130	191	192	175	175	181	196	191	191	203	203	191	191	267	286	195	220
W-1571-re.10	W-1571-re	137	137	206	206	166	206	186	198	182	232	144	152	185	245	188	194	238	238	169	169	148	160	111	123	-9	-9	130	133	178	182	181	211	181	191	189	189	203	203	195	195	267	267	203	217
W-1571-re.11	W-1571-re	137	137	194	204	164	164	198	202	182	182	144	156	191	203	178	218	238	281	169	169	146	160	117	129	163	181	130	133	-9	-9	-9	-9	196	196	187	189	203	203	191	191	260	283	193	203
W-1571-re.12	W-1571-re	140	165	172	174	196	196	194	194	202	210	142	152	209	225	180	192	256	262	-9	-9	146	156	116	119	181	181	130	130	192	215	187	187	191	191	195	195	203	203	197	197	270	270	-9	-9
W-1571-re.13	W-1571-re	146	146	192	208	-9	-9	166	188	186	186	140	152	213	214	180	186	259	259	169	169	169	179	103	103	181	181	130	130	-9	-9	173	185	196	196	189	189	203	203	191	191	286	321	213	231
W-1571-re.14	W-1571-re	146	146	172	192	164	202	194	194	186	192	142	152	185	214	172	186	250	262	169	169	148	179	119	119	181	181	130	130	178	204	173	185	191	196	189	203	203	203	191	191	265	286	203	231
W-1571-re.15	W-1571-re	117	165	188	188	182	204	200	200	196	196	142	146	204	213	170	172	238	244	169	169	136	146	129	129	163	163	137	137	185	185	187	191	181	181	193	197	203	207	191	191	266	266	205	211
W-1571-re.16	W-1571-re	137	137	172	194	194	194	170	188	182	232	144	150	185	203	180	180	238	281	169	169	135	162	116	117	163	163	158	158	182	191	169	169	181	181	187	189	203	203	191	191	263	267	201	207
