# Supplementary material for: Limited genetic changes observed during in situ and ex situ conservation in Nordic populations of red clover (Trifolium pratense)
Source: Front Plant Sci. 2023 Aug 9;14:1233838. doi: 10.3389/fpls.2023.1233838 (PMC10445542; doi:10.3389/fpls.2023.1233838)
Supplement: Supplementary file 5 [file Table_5.xlsx]

## Sheet: Blad1
Table S5. Per locus data for the studied loci
Ho per locus and sample calculated in R using the package hierfstat and the function basic.stats
sample	TPSSR09	TPSSR34	TPSSR23	TPSSR50	TPSSR13	TPSSR44	TPSSR16	TPSSR45	RCS5799	RCS2193	RCS1285	RCS5708	RCS2304	RCS3145	RCS1411	RCS0074	RCS2199	RCS0075	RCS3470	RCS5781	RCS1807	RCS4602
W-1406-orig	0.62	0.69	0.56	0.94	0.88	0.94	0.44	0.92	0.92	0.44	0.87	0.87	0.47	0.31	0.67	0.36	0.67	0.88	0.06	0.53	0.20	0.87
W-1406-gen1	0.73	0.60	0.79	0.93	0.87	0.73	0.60	0.53	0.87	0.36	0.86	0.71	0.50	0.13	0.93	0.21	0.80	0.87	0.29	0.50	0.67	0.86
W-1410-orig	1.00	0.67	0.50	0.83	0.83	0.83	0.17	0.80	0.83	0.25	0.75	0.40	0.17	0.50	0.83	0.60	0.83	0.83	0.17	0.50	0.50	0.67
W-1410-gen1	0.67	0.75	0.56	0.62	0.88	0.69	0.56	0.60	0.88	0.33	0.64	0.73	0.27	0.31	0.94	0.57	0.56	0.81	0.50	0.40	0.64	0.88
W-1571-orig	0.20	0.77	0.17	0.85	1.00	0.77	0.69	0.62	0.77	0.00	0.75	0.69	0.08	0.42	0.80	0.69	0.75	0.62	0.00	0.08	0.62	0.67
W-1571-gen1	0.50	0.93	0.47	0.93	0.73	0.73	0.47	0.87	0.87	0.17	0.67	0.57	0.46	0.47	0.86	0.21	0.67	0.71	0.00	0.17	0.40	0.80
W-1571-gen2	0.40	0.86	0.38	0.79	0.93	0.86	0.50	0.50	0.64	NaN	0.75	0.54	0.45	0.71	0.89	0.15	0.86	0.64	0.14	0.08	0.50	1.00
W-1572-orig	0.47	0.81	0.33	0.88	0.94	0.81	0.62	0.75	0.86	0.27	0.69	0.44	0.44	0.62	1.00	0.64	0.79	0.87	0.07	0.21	0.47	0.88
W-1572-gen1	0.36	0.91	0.60	0.91	1.00	0.55	0.27	0.45	0.80	0.30	0.82	0.80	0.44	0.36	0.89	0.50	0.70	0.82	0.18	0.20	0.64	0.73
W-1572-gen2	0.58	0.69	0.50	0.79	0.86	0.79	0.36	0.38	0.73	0.21	0.92	0.67	0.57	0.64	1.00	0.50	0.38	0.86	0.14	0.27	0.21	0.79
W-1574-orig	0.36	0.62	0.33	0.81	0.75	0.56	0.38	0.75	0.55	0.00	0.69	0.75	0.60	0.53	0.55	0.38	0.80	0.56	0.06	0.00	0.40	0.80
W-1574-gen1	0.44	0.69	0.15	0.81	0.94	0.31	0.25	0.88	0.60	0.07	0.81	0.44	0.38	0.69	0.82	0.62	0.60	0.81	0.25	0.12	0.56	0.88
W-1575-orig	0.46	0.71	0.36	1.00	0.86	0.50	0.79	0.86	0.82	0.08	0.86	0.57	0.38	0.43	0.85	0.67	0.70	0.71	0.08	0.25	0.36	0.71
W-1575-gen1	0.22	1.00	0.38	0.73	0.93	0.73	0.13	0.93	1.00	0.25	0.67	0.93	0.40	0.62	0.58	0.67	0.80	0.40	0.00	0.21	0.53	0.86
W-1575-gen2	0.33	0.94	0.62	0.88	0.69	0.64	0.75	0.69	1.00	0.33	0.88	0.62	0.44	0.50	0.83	0.27	1.00	0.62	0.19	0.00	0.56	0.87
W-1576-orig	0.36	0.60	0.42	0.67	0.93	0.60	0.69	0.46	0.79	0.00	0.86	0.53	0.29	0.73	0.56	0.33	0.67	0.53	0.27	0.27	0.40	0.87
W-1576-gen1	0.56	0.75	0.60	0.88	0.81	0.62	0.44	0.67	0.88	0.06	0.93	0.94	0.31	0.50	0.75	0.62	0.92	0.62	0.06	0.07	0.19	0.81
W-1577-orig	0.57	0.67	0.45	0.67	0.80	0.80	0.87	0.73	0.73	0.46	0.93	0.73	0.69	0.73	1.00	0.60	0.67	0.67	0.27	0.09	0.23	0.87
W-1577-gen1	0.67	0.55	0.33	0.85	0.77	0.70	0.62	0.77	1.00	0.38	0.92	0.38	0.58	0.15	1.00	0.45	0.69	0.69	0.15	0.00	0.60	0.67
W-1578-orig	0.43	0.75	0.47	0.69	0.94	0.88	0.80	0.81	0.93	0.06	0.94	0.62	0.31	0.44	0.92	0.47	0.79	0.44	0.12	0.12	0.38	0.75
W-1578-gen1	0.60	0.81	0.50	0.75	0.94	0.50	0.81	0.94	0.62	0.08	0.75	0.56	0.47	0.38	0.69	0.33	0.47	0.75	0.14	0.25	0.07	1.00
C-2183	0.69	0.81	0.23	0.94	0.69	0.50	0.87	0.94	0.81	0.29	0.73	0.60	0.47	0.40	0.93	0.33	0.47	0.81	0.25	0.64	0.67	0.86
L-2486	0.69	0.94	0.62	0.69	0.81	0.73	0.88	0.88	0.88	0.13	1.00	0.38	0.50	0.19	1.00	0.36	0.73	0.67	0.47	0.50	0.56	0.81
C-2745	0.81	0.44	0.80	0.75	0.88	0.56	1.00	0.75	1.00	0.20	0.88	0.67	0.38	0.19	0.81	0.29	0.62	0.81	0.31	0.54	0.40	1.00
C-7786	0.69	0.88	0.36	0.81	0.94	0.60	0.88	0.75	1.00	0.38	0.75	0.62	0.56	0.25	1.00	0.38	0.81	0.81	0.15	0.36	0.56	0.80
C-11155	0.64	0.80	0.62	0.73	0.87	0.67	0.93	1.00	0.87	0.21	0.87	0.50	0.36	0.40	1.00	0.58	0.47	0.79	0.25	0.64	0.64	0.93
C-13203	0.94	0.69	0.54	0.75	0.88	0.50	0.88	0.88	0.94	0.31	0.88	0.73	0.25	0.50	0.93	0.60	0.81	0.93	0.17	0.29	0.81	0.80
W-13447-orig	0.23	0.73	0.17	0.94	0.88	0.69	0.93	1.00	0.81	0.00	0.69	0.50	0.56	0.56	0.54	0.53	0.64	0.56	0.00	0.00	0.50	0.81
W-13447-gen1	0.31	0.87	0.17	0.93	1.00	0.64	0.79	1.00	0.93	0.00	0.86	0.93	0.40	0.27	0.67	0.69	0.85	0.73	0.00	0.00	0.33	0.79
W-1576-re	0.46	0.79	0.38	0.85	1.00	0.64	0.73	0.73	0.88	0.06	0.88	0.81	0.38	0.38	0.86	0.69	0.69	0.62	0.12	0.38	0.62	0.79
W-13447-re	0.47	1.00	0.50	0.71	0.87	0.80	0.60	0.80	0.73	0.07	0.93	0.67	0.13	0.62	0.91	0.46	0.62	0.60	0.00	0.07	0.43	0.80
'Lea'	0.62	0.56	0.33	0.88	1.00	0.69	1.00	0.88	0.88	0.07	0.69	0.69	0.19	0.25	1.00	0.38	0.50	0.64	0.12	0.31	0.43	0.93
W-1578-re	0.46	0.73	0.75	0.87	0.93	0.93	0.57	0.79	0.73	0.14	0.93	0.87	0.27	0.53	0.80	0.38	0.60	0.40	0.20	0.07	0.53	0.87
W-1577-re	0.57	0.86	0.14	0.43	0.86	1.00	0.86	0.86	0.57	0.14	0.60	0.67	0.25	0.00	0.86	0.14	1.00	0.80	0.00	0.00	0.20	0.71
W-1406-re	0.62	0.75	0.43	0.62	0.88	0.88	0.94	0.81	0.86	0.47	0.88	0.67	0.21	0.31	0.85	0.77	0.87	0.81	0.27	0.27	0.38	0.94
W-1574-re	0.45	0.87	0.40	0.77	0.86	0.79	0.67	0.80	1.00	0.15	0.87	0.87	0.36	0.40	0.88	0.79	0.86	0.64	0.14	0.07	0.46	1.00
W-1410-re	0.62	0.75	0.92	0.69	0.67	0.56	0.79	1.00	0.94	0.00	0.67	0.87	0.12	0.31	0.94	0.67	0.75	0.88	0.25	0.47	0.14	0.56
W-1572-re	0.64	0.93	0.73	0.94	1.00	0.93	0.69	0.81	0.93	0.14	0.81	0.87	0.20	0.33	0.83	0.42	0.75	0.75	0.19	0.25	0.33	0.93
W-1575-re	0.42	0.92	0.33	0.83	0.83	0.83	0.25	1.00	0.80	0.09	0.82	0.64	0.45	0.27	1.00	0.17	1.00	0.83	0.17	0.20	0.25	0.58
W-1571-re	0.31	0.81	0.53	0.75	0.81	1.00	0.94	0.81	0.88	0.07	0.81	0.73	0.21	0.33	0.73	0.58	0.56	0.60	0.27	0.13	0.40	0.86
He per locus and sample calculated in R using the package hierfstat and the function basic.stats
sample	TPSSR09	TPSSR34	TPSSR23	TPSSR50	TPSSR13	TPSSR44	TPSSR16	TPSSR45	RCS5799	RCS2193	RCS1285	RCS5708	RCS2304	RCS3145	RCS1411	RCS0074	RCS2199	RCS0075	RCS3470	RCS5781	RCS1807	RCS4602
W-1406-orig	0.87	0.86	0.87	0.90	0.81	0.79	0.92	0.87	0.87	0.35	0.78	0.85	0.64	0.29	0.79	0.77	0.75	0.82	0.06	0.65	0.89	0.91
W-1406-gen1	0.89	0.90	0.97	0.92	0.89	0.85	0.95	0.81	0.91	0.42	0.95	0.85	0.73	0.13	0.92	0.90	0.76	0.80	0.37	0.70	0.94	0.94
W-1410-orig	0.80	0.80	0.93	0.93	0.83	0.75	0.97	0.98	0.85	0.50	0.62	0.88	0.17	0.68	0.77	0.85	0.63	0.88	0.17	0.43	0.92	0.77
W-1410-gen1	0.93	0.89	0.86	0.92	0.90	0.69	0.91	0.91	0.84	0.29	0.78	0.84	0.48	0.48	0.85	0.93	0.72	0.74	0.52	0.68	0.92	0.88
W-1571-orig	0.70	0.83	0.88	0.84	0.90	0.78	0.91	0.93	0.83	0.60	0.86	0.60	0.23	0.73	0.69	0.88	0.68	0.72	0.15	0.47	0.96	0.90
W-1571-gen1	0.83	0.91	0.88	0.93	0.80	0.74	0.63	0.91	0.85	0.17	0.85	0.87	0.52	0.49	0.80	0.87	0.76	0.62	0.36	0.62	0.96	0.85
W-1571-gen2	0.55	0.87	0.91	0.77	0.90	0.79	0.85	0.89	0.88	NaN	0.85	0.89	0.51	0.72	0.71	0.87	0.74	0.74	0.36	0.37	0.97	0.88
W-1572-orig	0.75	0.93	0.92	0.87	0.89	0.80	0.89	0.89	0.88	0.25	0.88	0.85	0.59	0.70	0.87	0.83	0.74	0.79	0.20	0.43	0.92	0.92
W-1572-gen1	0.90	0.92	0.93	0.92	0.91	0.70	0.93	0.95	0.79	0.37	0.95	0.92	0.59	0.40	0.91	0.93	0.83	0.85	0.32	0.37	0.97	0.74
W-1572-gen2	0.89	0.90	0.93	0.86	0.85	0.79	0.74	0.90	0.64	0.31	0.86	0.84	0.63	0.63	0.92	0.93	0.74	0.87	0.26	0.53	0.90	0.83
W-1574-orig	0.80	0.73	0.79	0.79	0.80	0.52	0.77	0.85	0.72	0.00	0.77	0.81	0.52	0.69	0.73	0.85	0.69	0.63	0.18	0.48	0.94	0.78
W-1574-gen1	0.82	0.86	0.70	0.83	0.84	0.39	0.80	0.92	0.66	0.07	0.84	0.62	0.49	0.64	0.67	0.78	0.72	0.68	0.22	0.69	0.93	0.80
W-1575-orig	0.92	0.89	0.85	0.90	0.90	0.81	0.84	0.93	0.89	0.08	0.86	0.76	0.71	0.60	0.90	0.87	0.78	0.72	0.22	0.57	0.92	0.81
W-1575-gen1	0.83	0.90	0.85	0.86	0.86	0.74	0.84	0.87	0.89	0.23	0.88	0.89	0.50	0.63	0.77	0.88	0.63	0.65	0.13	0.27	0.82	0.83
W-1575-gen2	0.73	0.89	0.91	0.88	0.74	0.71	0.88	0.88	0.92	0.37	0.94	0.79	0.54	0.48	0.87	0.94	0.64	0.61	0.17	0.13	0.93	0.89
W-1576-orig	0.79	0.73	0.92	0.95	0.92	0.67	0.93	0.96	0.87	0.38	0.95	0.71	0.51	0.57	0.78	0.83	0.73	0.75	0.33	0.24	0.93	0.93
W-1576-gen1	0.81	0.89	0.93	0.90	0.91	0.75	0.91	0.82	0.89	0.18	0.92	0.89	0.71	0.55	0.85	0.79	0.82	0.79	0.18	0.34	0.89	0.88
W-1577-orig	0.82	0.82	0.91	0.95	0.86	0.86	0.91	0.77	0.95	0.79	0.90	0.85	0.65	0.56	0.93	0.81	0.76	0.74	0.41	0.35	0.94	0.89
W-1577-gen1	0.83	0.81	0.95	0.92	0.86	0.79	0.82	0.65	0.95	0.68	0.88	0.83	0.60	0.56	0.92	0.72	0.64	0.87	0.28	0.42	0.86	0.61
W-1578-orig	0.85	0.84	0.84	0.86	0.88	0.87	0.90	0.84	0.88	0.18	0.85	0.88	0.64	0.61	0.82	0.87	0.71	0.78	0.23	0.57	0.87	0.92
W-1578-gen1	0.92	0.83	0.83	0.90	0.90	0.78	0.91	0.96	0.90	0.08	0.88	0.87	0.58	0.46	0.89	0.73	0.67	0.76	0.49	0.49	0.93	0.90
C-2183	0.95	0.90	0.90	0.92	0.94	0.76	0.90	0.89	0.88	0.70	0.90	0.88	0.67	0.40	0.94	0.86	0.78	0.87	0.32	0.78	0.96	0.92
L-2486	0.89	0.92	0.96	0.98	0.97	0.80	0.88	0.88	0.95	0.84	0.92	0.85	0.73	0.47	0.95	0.97	0.80	0.87	0.52	0.74	0.96	0.96
C-2745	0.94	0.95	0.94	0.88	0.94	0.80	0.91	0.86	0.93	0.65	0.94	0.86	0.57	0.38	0.91	0.94	0.84	0.82	0.50	0.75	0.97	0.89
C-7786	0.89	0.89	0.94	0.93	0.91	0.86	0.94	0.71	0.94	0.72	0.92	0.86	0.58	0.24	0.96	0.93	0.89	0.84	0.46	0.76	0.97	0.93
C-11155	0.85	0.92	0.91	0.97	0.95	0.93	0.93	0.90	0.90	0.73	0.95	0.90	0.43	0.35	0.94	0.89	0.78	0.82	0.36	0.73	0.93	0.90
C-13203	0.88	0.89	0.93	0.94	0.95	0.92	0.94	0.82	0.92	0.79	0.94	0.91	0.38	0.49	0.92	0.89	0.71	0.87	0.31	0.60	0.95	0.93
W-13447-orig	0.65	0.87	0.80	0.81	0.84	0.82	0.85	0.94	0.86	0.00	0.89	0.83	0.51	0.61	0.83	0.91	0.72	0.67	0.00	0.40	0.94	0.87
W-13447-gen1	0.72	0.91	0.80	0.90	0.85	0.77	0.89	0.94	0.82	0.00	0.92	0.75	0.46	0.54	0.78	0.88	0.73	0.69	0.13	0.48	0.78	0.88
W-1576-re	0.88	0.88	0.74	0.94	0.81	0.71	0.88	0.91	0.90	0.06	0.93	0.89	0.48	0.46	0.80	0.85	0.74	0.74	0.12	0.57	0.88	0.77
W-13447-re	0.87	0.92	0.83	0.85	0.87	0.79	0.85	0.92	0.89	0.31	0.89	0.85	0.59	0.59	0.87	0.87	0.61	0.65	0.00	0.30	0.83	0.80
'Lea'	0.79	0.86	0.91	0.88	0.95	0.82	0.90	0.86	0.93	0.72	0.92	0.85	0.64	0.33	0.92	0.91	0.75	0.87	0.52	0.65	0.93	0.93
W-1578-re	0.75	0.94	0.95	0.92	0.93	0.84	0.92	0.95	0.80	0.14	0.94	0.86	0.48	0.67	0.86	0.85	0.73	0.72	0.29	0.36	0.86	0.88
W-1577-re	0.82	0.80	0.90	0.80	0.93	0.87	0.70	0.87	0.94	0.76	0.82	0.87	0.67	0.00	0.85	0.93	0.73	0.60	0.29	0.33	0.90	0.87
W-1406-re	0.93	0.94	0.96	0.81	0.93	0.83	0.96	0.95	0.88	0.43	0.89	0.90	0.62	0.43	0.95	0.93	0.75	0.85	0.24	0.54	0.98	0.95
W-1574-re	0.78	0.85	0.67	0.84	0.88	0.73	0.76	0.92	0.88	0.15	0.80	0.76	0.52	0.65	0.88	0.88	0.70	0.67	0.14	0.52	0.98	0.90
W-1410-re	0.92	0.82	0.94	0.89	0.94	0.69	0.88	0.91	0.86	0.12	0.77	0.90	0.61	0.39	0.90	0.95	0.70	0.77	0.33	0.59	0.85	0.93
W-1572-re	0.93	0.88	0.93	0.91	0.95	0.77	0.89	0.93	0.87	0.14	0.94	0.88	0.39	0.63	0.85	0.92	0.68	0.76	0.28	0.68	0.95	0.87
W-1575-re	0.84	0.91	0.91	0.93	0.89	0.81	0.94	0.92	0.87	0.09	0.88	0.85	0.52	0.40	0.85	0.88	0.67	0.77	0.16	0.50	0.79	0.80
W-1571-re	0.81	0.92	0.90	0.89	0.94	0.87	0.91	0.95	0.90	0.20	0.89	0.90	0.51	0.66	0.91	0.90	0.73	0.73	0.25	0.37	0.95	0.92
Fis per locus and sample calculated in R using the package hierfstat and the function basic.stats
sample	TPSSR09	TPSSR34	TPSSR23	TPSSR50	TPSSR13	TPSSR44	TPSSR16	TPSSR45	RCS5799	RCS2193	RCS1285	RCS5708	RCS2304	RCS3145	RCS1411	RCS0074	RCS2199	RCS0075	RCS3470	RCS5781	RCS1807	RCS4602
W-1406-orig	0.28	0.20	0.36	-0.05	-0.08	-0.18	0.53	-0.07	-0.05	-0.25	-0.11	-0.02	0.27	-0.09	0.16	0.53	0.11	-0.06	0.00	0.18	0.78	0.05
W-1406-gen1	0.18	0.34	0.19	-0.02	0.03	0.14	0.37	0.35	0.05	0.13	0.09	0.16	0.31	-0.02	-0.01	0.76	-0.05	-0.08	0.22	0.29	0.29	0.09
W-1410-orig	-0.25	0.17	0.46	0.11	0.00	-0.11	0.83	0.18	0.02	0.50	-0.20	0.54	0.00	0.27	-0.09	0.29	-0.32	0.06	0.00	-0.15	0.45	0.13
W-1410-gen1	0.28	0.16	0.35	0.32	0.03	0.01	0.38	0.34	-0.04	-0.17	0.17	0.12	0.45	0.35	-0.11	0.38	0.22	-0.10	0.04	0.41	0.30	0.01
W-1571-orig	0.71	0.07	0.81	-0.01	-0.11	0.01	0.24	0.34	0.07	1.00	0.13	-0.16	0.65	0.43	-0.15	0.21	-0.10	0.15	1.00	0.82	0.36	0.26
W-1571-gen1	0.40	-0.03	0.47	0.00	0.08	0.01	0.26	0.04	-0.02	0.00	0.21	0.35	0.11	0.05	-0.08	0.75	0.12	-0.16	1.00	0.73	0.58	0.06
W-1571-gen2	0.27	0.02	0.58	-0.02	-0.04	-0.09	0.41	0.44	0.27	NaN	0.12	0.39	0.11	0.00	-0.25	0.82	-0.16	0.14	0.60	0.78	0.48	-0.13
W-1572-orig	0.38	0.13	0.64	0.00	-0.05	-0.02	0.29	0.16	0.02	-0.11	0.21	0.48	0.26	0.11	-0.15	0.23	-0.06	-0.10	0.65	0.50	0.49	0.05
W-1572-gen1	0.60	0.01	0.36	0.01	-0.10	0.22	0.71	0.52	-0.01	0.18	0.13	0.13	0.25	0.10	0.02	0.46	0.15	0.04	0.43	0.45	0.34	0.02
W-1572-gen2	0.34	0.23	0.46	0.08	-0.01	0.01	0.52	0.57	-0.13	0.30	-0.07	0.20	0.10	-0.02	-0.09	0.46	0.48	0.01	0.45	0.49	0.76	0.06
W-1574-orig	0.55	0.15	0.58	-0.03	0.06	-0.08	0.51	0.12	0.25	NaN	0.10	0.07	-0.15	0.23	0.25	0.56	-0.17	0.11	0.65	1.00	0.57	-0.03
W-1574-gen1	0.47	0.20	0.78	0.02	-0.12	0.20	0.69	0.05	0.08	0.00	0.04	0.29	0.23	-0.08	-0.22	0.21	0.17	-0.20	-0.11	0.82	0.39	-0.10
W-1575-orig	0.50	0.20	0.58	-0.12	0.05	0.38	0.06	0.08	0.08	0.00	0.00	0.24	0.46	0.28	0.06	0.23	0.10	0.01	0.65	0.56	0.60	0.12
W-1575-gen1	0.73	-0.11	0.55	0.15	-0.08	0.01	0.84	-0.07	-0.12	-0.08	0.24	-0.05	0.20	0.01	0.24	0.24	-0.28	0.39	1.00	0.20	0.35	-0.03
W-1575-gen2	0.55	-0.06	0.32	0.00	0.07	0.09	0.14	0.21	-0.09	0.10	0.06	0.21	0.19	-0.03	0.04	0.72	-0.56	-0.03	-0.07	1.00	0.39	0.03
W-1576-orig	0.55	0.18	0.55	0.30	-0.02	0.10	0.26	0.52	0.09	1.00	0.10	0.25	0.44	-0.28	0.29	0.60	0.09	0.29	0.20	-0.12	0.57	0.07
W-1576-gen1	0.31	0.15	0.36	0.03	0.11	0.17	0.52	0.18	0.02	0.65	-0.01	-0.05	0.56	0.08	0.12	0.21	-0.12	0.21	0.65	0.79	0.79	0.08
W-1577-orig	0.31	0.19	0.50	0.30	0.07	0.07	0.05	0.05	0.23	0.42	-0.03	0.13	-0.06	-0.31	-0.08	0.26	0.12	0.09	0.35	0.74	0.76	0.03
W-1577-gen1	0.20	0.33	0.65	0.08	0.11	0.12	0.25	-0.18	-0.06	0.45	-0.05	0.54	0.03	0.72	-0.08	0.37	-0.09	0.20	0.44	1.00	0.30	-0.10
W-1578-orig	0.49	0.11	0.44	0.20	-0.06	-0.01	0.11	0.03	-0.06	0.65	-0.11	0.29	0.51	0.28	-0.12	0.47	-0.10	0.44	0.45	0.78	0.56	0.18
W-1578-gen1	0.35	0.02	0.40	0.17	-0.04	0.36	0.11	0.02	0.30	0.00	0.14	0.36	0.20	0.19	0.22	0.54	0.30	0.02	0.71	0.49	0.92	-0.11
C-2183	0.27	0.10	0.74	-0.02	0.27	0.35	0.04	-0.05	0.08	0.59	0.19	0.32	0.30	0.01	0.01	0.61	0.40	0.06	0.21	0.17	0.31	0.07
L-2486	0.23	-0.02	0.36	0.30	0.16	0.09	0.00	0.00	0.07	0.84	-0.09	0.56	0.32	0.60	-0.05	0.63	0.08	0.23	0.10	0.33	0.41	0.15
C-2745	0.13	0.54	0.15	0.14	0.06	0.30	-0.09	0.13	-0.07	0.69	0.06	0.23	0.35	0.51	0.11	0.70	0.26	0.01	0.38	0.29	0.59	-0.12
C-7786	0.23	0.01	0.62	0.13	-0.03	0.31	0.07	-0.06	-0.07	0.48	0.18	0.27	0.04	-0.06	-0.05	0.60	0.09	0.04	0.66	0.53	0.42	0.14
C-11155	0.24	0.13	0.32	0.25	0.09	0.28	0.00	-0.11	0.04	0.71	0.09	0.44	0.17	-0.13	-0.06	0.34	0.40	0.04	0.31	0.13	0.31	-0.04
C-13203	-0.06	0.23	0.42	0.20	0.08	0.46	0.07	-0.07	-0.01	0.60	0.07	0.19	0.34	-0.02	-0.01	0.32	-0.14	-0.07	0.46	0.53	0.15	0.14
W-13447-orig	0.65	0.16	0.79	-0.15	-0.04	0.16	-0.09	-0.07	0.05	NaN	0.23	0.40	-0.10	0.08	0.35	0.41	0.11	0.16	NaN	1.00	0.47	0.07
W-13447-gen1	0.57	0.04	0.79	-0.04	-0.17	0.17	0.12	-0.07	-0.13	NaN	0.07	-0.24	0.13	0.50	0.15	0.22	-0.16	-0.07	1.00	1.00	0.57	0.10
W-1576-re	0.47	0.11	0.48	0.10	-0.23	0.10	0.17	0.20	0.03	0.00	0.06	0.09	0.22	0.19	-0.07	0.19	0.07	0.15	-0.03	0.34	0.29	-0.02
W-13447-re	0.46	-0.08	0.40	0.16	0.00	-0.01	0.29	0.13	0.17	0.79	-0.05	0.22	0.77	-0.04	-0.05	0.47	-0.03	0.07	NaN	0.78	0.48	0.00
'Lea'	0.21	0.35	0.63	0.01	-0.05	0.16	-0.12	-0.02	0.06	0.90	0.25	0.19	0.71	0.24	-0.08	0.59	0.34	0.26	0.76	0.53	0.54	0.01
W-1578-re	0.39	0.22	0.21	0.06	0.01	-0.12	0.38	0.17	0.08	-0.04	0.01	-0.01	0.44	0.20	0.06	0.55	0.18	0.44	0.31	0.82	0.38	0.01
W-1577-re	0.30	-0.07	0.84	0.46	0.08	-0.15	-0.22	0.01	0.39	0.81	0.27	0.23	0.62	NaN	-0.01	0.85	-0.38	-0.33	1.00	1.00	0.78	0.18
W-1406-re	0.33	0.20	0.55	0.22	0.06	-0.05	0.03	0.14	0.02	-0.08	0.01	0.26	0.65	0.27	0.11	0.17	-0.16	0.05	-0.12	0.51	0.62	0.02
W-1574-re	0.42	-0.02	0.40	0.08	0.03	-0.08	0.12	0.13	-0.13	-0.04	-0.09	-0.13	0.32	0.38	0.00	0.11	-0.22	0.04	-0.04	0.86	0.53	-0.11
W-1410-re	0.32	0.09	0.02	0.23	0.29	0.19	0.10	-0.09	-0.08	1.00	0.13	0.04	0.80	0.20	-0.04	0.29	-0.07	-0.14	0.24	0.21	0.83	0.40
W-1572-re	0.31	-0.06	0.22	-0.03	-0.06	-0.21	0.23	0.13	-0.07	-0.04	0.14	0.01	0.49	0.47	0.02	0.55	-0.11	0.01	0.34	0.63	0.65	-0.07
W-1575-re	0.51	-0.01	0.63	0.11	0.06	-0.03	0.73	-0.08	0.08	0.00	0.07	0.26	0.12	0.33	-0.17	0.81	-0.50	-0.09	-0.05	0.60	0.68	0.27
W-1571-re	0.62	0.11	0.41	0.16	0.14	-0.15	-0.03	0.14	0.02	0.66	0.09	0.18	0.58	0.49	0.20	0.35	0.23	0.18	-0.09	0.64	0.58	0.07
Number of private alleles per locus and sample calculated in R using the package poppr and the function private_alleles
sample	TPSSR09	TPSSR34	TPSSR23	TPSSR50	TPSSR13	TPSSR44	TPSSR16	TPSSR45	RCS5799	RCS2193	RCS1285	RCS5708	RCS2304	RCS3145	RCS1411	RCS0074	RCS2199	RCS0075	RCS3470	RCS5781	RCS1807	RCS4602	total
W-1406-orig	0	0	0	0	0	0	0	0	0	0	0	0	0	0	0	0	0	0	0	0	0	0	0
W-1406-gen1	1	0	1	0	0	0	0	0	0	0	0	0	0	0	0	0	0	0	0	0	1	0	3
W-1410-orig	0	0	0	0	0	0	0	0	0	0	0	0	0	0	0	0	0	0	0	0	0	0	0
W-1410-gen1	0	0	0	3	0	0	2	0	0	0	0	0	0	0	0	0	0	0	0	0	2	0	7
W-1571-orig	0	0	0	0	0	0	0	0	0	0	0	0	0	0	0	0	0	0	0	0	0	0	0
W-1571-gen1	0	0	1	0	0	1	1	1	0	0	0	0	0	0	0	0	0	0	0	0	4	0	8
W-1571-gen2	0	0	0	0	0	0	0	0	0	0	0	0	0	0	0	0	0	0	0	0	0	0	0
W-1572-orig	0	0	1	0	0	0	0	0	0	0	0	0	0	1	2	0	0	0	0	1	2	0	7
W-1572-gen1	0	0	0	0	0	0	0	1	1	0	0	0	0	0	0	0	0	0	0	0	0	0	2
W-1572-gen2	0	0	1	0	0	0	0	0	0	0	0	0	0	0	0	0	0	0	0	1	0	1	3
W-1574-orig	0	0	0	0	0	0	0	0	0	0	0	0	0	0	0	0	0	0	0	0	0	0	0
W-1574-gen1	0	0	0	0	0	0	0	0	0	0	0	0	0	0	0	0	0	0	0	0	0	0	0
W-1575-orig	5	0	0	0	3	4	0	0	0	0	0	0	0	0	0	0	0	0	0	0	0	1	13
W-1575-gen1	0	1	0	0	0	0	0	0	0	0	0	0	0	0	0	0	0	0	0	0	0	0	1
W-1575-gen2	0	0	0	0	0	0	0	0	0	0	0	0	0	0	0	0	0	0	0	0	0	1	1
W-1576-orig	0	0	0	0	0	0	0	0	0	0	0	0	0	0	0	0	0	0	0	0	0	1	1
W-1576-gen1	0	0	0	0	0	0	0	0	0	0	0	0	1	0	0	0	0	0	0	0	0	0	1
W-1577-orig	0	0	0	0	0	0	0	0	0	0	0	0	0	0	0	0	0	0	0	0	0	0	0
W-1577-gen1	0	0	0	0	0	0	0	0	0	0	0	0	0	0	0	0	0	0	0	0	2	0	2
W-1578-orig	0	0	2	1	0	0	0	0	0	0	0	0	0	0	0	0	0	0	0	2	0	0	5
W-1578-gen1	3	0	0	0	0	0	0	0	0	0	0	0	0	0	0	0	0	0	0	0	0	0	3
C-2183	0	0	0	0	0	0	0	0	0	0	0	0	0	0	0	0	0	0	0	1	1	3	5
L-2486	1	0	1	1	2	0	0	0	0	0	0	0	0	1	0	0	0	0	0	1	2	3	12
C-2745	1	0	1	0	0	1	0	0	1	0	0	0	0	0	0	3	0	0	0	0	0	0	7
C-7786	0	0	0	0	0	0	0	0	0	1	0	0	0	0	0	1	3	0	0	0	2	0	7
C-11155	0	0	0	0	0	0	0	0	0	0	0	1	0	0	1	0	1	0	0	0	0	0	3
C-13203	1	0	1	0	0	0	0	0	0	0	0	0	0	1	0	0	0	0	0	0	0	2	5
W-13447-orig	0	0	0	1	0	0	0	0	0	0	0	0	0	0	0	0	0	0	0	0	0	0	1
W-13447-gen1	0	0	0	0	0	0	0	0	0	0	0	0	0	0	0	0	0	0	0	0	0	0	0
W-1576-re	0	2	0	0	0	0	0	0	0	0	0	0	0	0	0	1	0	0	0	1	1	0	5
W-13447-re	1	0	0	0	0	0	0	0	0	2	1	0	0	0	0	0	0	0	0	0	0	0	4
'Lea'	0	0	0	0	0	0	0	0	0	0	0	1	0	0	0	0	0	0	0	0	0	0	1
W-1578-re	0	0	0	0	0	0	0	1	0	0	0	0	1	3	0	0	0	0	0	0	0	0	5
W-1577-re	2	0	0	0	0	0	0	0	0	0	0	0	0	0	0	0	0	0	0	0	0	0	2
W-1406-re	0	0	0	0	0	0	1	0	0	0	0	1	0	0	0	0	0	0	0	0	0	0	2
W-1574-re	0	0	0	0	0	0	0	0	0	0	0	0	0	0	0	1	0	0	0	0	0	1	2
W-1410-re	0	0	0	0	0	0	0	1	0	2	0	0	0	1	0	0	0	0	0	1	0	0	5
W-1572-re	0	0	0	2	0	0	0	0	0	0	0	0	0	1	0	0	0	0	0	0	0	0	3
W-1575-re	0	0	0	0	0	0	0	0	0	0	0	0	0	0	0	0	0	0	0	0	2	0	2
W-1571-re	0	0	0	0	0	0	0	1	0	0	0	0	0	0	0	0	0	0	0	1	1	2	5
Number of private alleles per locus and sample calculated in R using the package hierfstat and the function nb.alleles
sample	TPSSR09	TPSSR34	TPSSR23	TPSSR50	TPSSR13	TPSSR44	TPSSR16	TPSSR45	RCS5799	RCS2193	RCS1285	RCS5708	RCS2304	RCS3145	RCS1411	RCS0074	RCS2199	RCS0075	RCS3470	RCS5781	RCS1807	RCS4602	total
W-1406-orig	11	9	9	13	8	6	12	10	8	2	9	8	5	4	8	7	5	7	2	6	10	12	171
W-1406-gen1	9	11	17	14	12	9	13	10	13	2	14	9	5	3	13	10	5	7	3	7	15	13	214
W-1410-orig	6	5	8	8	7	6	6	8	6	3	4	5	2	3	7	5	4	7	2	3	6	6	117
W-1410-gen1	13	12	11	11	11	5	10	11	11	2	10	9	3	5	9	12	7	6	3	4	13	10	188
W-1571-orig	4	7	7	8	13	9	13	10	8	2	10	5	2	4	5	9	4	4	2	3	13	9	151
W-1571-gen1	7	11	10	15	8	7	7	12	8	2	6	9	2	4	9	8	5	5	2	4	14	12	167
W-1571-gen2	3	8	8	7	9	6	8	10	9	0	6	8	2	4	5	7	6	6	2	3	15	10	142
W-1572-orig	8	14	11	12	11	9	11	12	11	2	11	8	3	6	10	9	6	7	2	4	12	13	192
W-1572-gen1	9	11	10	12	11	7	10	11	8	4	12	9	3	4	10	9	7	8	2	3	14	8	182
W-1572-gen2	9	10	13	10	10	7	7	10	7	2	8	9	3	4	8	12	6	9	2	5	11	9	171
W-1574-orig	6	8	7	7	8	7	6	11	5	1	9	7	2	5	6	10	4	3	2	2	15	8	139
W-1574-gen1	8	8	4	8	11	5	6	13	5	2	7	5	2	5	4	6	4	4	2	4	12	12	137
W-1575-orig	10	11	7	13	13	10	9	13	9	2	11	7	4	5	11	10	5	7	2	3	12	10	184
W-1575-gen1	5	11	8	8	12	8	8	10	12	2	11	10	2	3	4	12	4	3	2	3	10	8	156
W-1575-gen2	5	13	13	13	11	7	8	11	12	2	15	10	3	2	7	10	3	4	2	2	11	11	175
W-1576-orig	9	9	11	14	13	8	11	14	11	3	15	6	3	3	7	5	4	6	2	2	12	12	180
W-1576-gen1	8	12	11	13	13	7	11	9	11	2	17	13	6	4	11	11	6	7	2	4	9	10	197
W-1577-orig	7	11	9	16	11	13	10	7	14	5	12	7	4	4	12	8	5	5	2	4	11	10	187
W-1577-gen1	7	7	8	11	11	6	7	5	14	3	11	9	3	4	10	5	4	8	2	3	7	8	153
W-1578-orig	10	9	8	12	12	9	11	11	10	2	10	9	3	5	8	9	5	5	2	5	8	12	175
W-1578-gen1	12	11	12	12	12	7	13	18	10	2	10	10	3	5	11	5	4	7	2	6	9	12	193
C-2183	13	11	9	12	14	5	12	10	10	5	13	9	4	4	15	11	7	11	2	8	16	12	213
L-2486	14	15	15	20	19	11	14	12	16	5	14	10	5	4	16	14	6	10	2	7	16	16	261
C-2745	14	14	13	11	14	13	13	8	15	5	14	11	4	4	12	11	6	7	2	6	16	11	224
C-7786	12	10	11	15	14	10	14	6	14	5	12	8	3	4	15	13	9	8	2	7	17	13	222
C-11155	9	13	9	20	15	13	12	10	12	6	17	11	4	4	16	10	10	7	3	5	13	13	232
C-13203	14	13	11	16	16	11	15	9	15	5	14	14	3	5	14	13	7	11	3	5	19	17	250
W-13447-orig	5	11	5	10	9	9	8	14	12	1	9	7	2	5	8	11	4	3	1	2	12	9	157
W-13447-gen1	6	12	7	11	10	10	11	13	8	1	11	7	2	5	6	10	4	4	2	2	7	8	157
W-1576-re	8	10	8	12	10	5	10	13	13	2	13	13	3	5	8	9	6	6	2	7	11	8	182
W-13447-re	12	12	8	10	11	10	11	12	10	4	11	10	3	5	8	8	3	5	1	3	9	10	176
'Lea'	8	9	9	11	15	8	13	9	12	4	12	9	3	3	13	11	5	8	2	4	11	13	192
W-1578-re	9	13	14	16	11	9	10	16	12	2	15	10	4	5	8	10	5	5	2	4	11	10	201
W-1577-re	5	6	6	5	9	9	4	6	9	3	5	5	3	1	6	6	4	3	2	2	4	7	110
W-1406-re	13	15	12	12	14	9	19	17	10	2	15	12	3	4	15	12	7	10	2	5	17	16	241
W-1574-re	6	10	7	10	11	8	7	12	10	2	11	8	2	5	8	13	4	3	2	3	16	12	170
W-1410-re	12	9	14	14	12	6	12	12	11	2	9	15	3	5	11	14	5	6	3	6	9	13	203
W-1572-re	13	11	11	15	16	6	11	13	11	2	17	10	3	6	12	12	4	5	3	6	12	12	211
W-1575-re	8	11	11	10	9	9	10	12	9	2	11	10	3	4	9	10	3	6	2	3	7	8	167
W-1571-re	8	13	13	13	14	11	15	15	13	3	11	9	2	5	11	8	5	7	3	5	14	14	212
P-values for tests fod deviations from HWE by locus and sample calculated in R using the package popGenReport and the function mk.hwe
sample	TPSSR09	TPSSR34	TPSSR23	TPSSR50	TPSSR13	TPSSR44	TPSSR16	TPSSR45	RCS5799	RCS2193	RCS1285	RCS5708	RCS2304	RCS3145	RCS1411	RCS0074	RCS2199	RCS0075	RCS3470	RCS5781	RCS1807	RCS4602
W-1406-orig	0.002	0.029	0.004	0.236	0.954	0.693	0.000	0.332	0.748	0.510	0.441	0.505	0.143	1.000	0.016	0.000	0.144	0.290	1.000	0.005	0.000	0.108
W-1406-gen1	0.629	0.001	0.003	0.767	0.750	0.472	0.003	0.011	0.461	1.000	0.107	0.103	0.134	1.000	0.633	0.000	0.144	0.967	0.485	0.000	0.001	0.516
W-1410-orig	1.000	0.795	0.002	0.090	0.877	0.659	0.000	0.236	0.921	0.122	1.000	0.016	1.000	0.483	0.933	0.065	1.000	0.746	1.000	1.000	0.050	0.665
W-1410-gen1	0.015	0.156	0.000	0.008	0.500	0.415	0.000	0.000	0.733	1.000	0.031	0.333	0.033	0.016	0.330	0.000	0.075	0.189	1.000	0.001	0.009	0.164
W-1571-orig	0.000	0.180	0.000	0.204	0.660	0.240	0.033	0.000	0.440	0.033	0.410	0.753	0.128	0.122	0.586	0.032	1.000	0.328	0.051	0.002	0.002	0.090
W-1571-gen1	0.007	0.878	0.000	0.897	0.193	0.212	0.107	0.301	0.994	1.000	0.064	0.010	1.000	0.438	0.495	0.000	0.259	0.732	0.000	0.001	0.000	0.237
W-1571-gen2	0.675	0.335	0.000	0.260	0.339	0.497	0.012	0.004	0.043	NA	0.823	0.002	1.000	0.631	0.117	0.000	0.938	0.735	0.067	0.008	0.000	0.928
W-1572-orig	0.013	0.147	0.000	0.992	0.092	0.623	0.014	0.119	0.805	1.000	0.120	0.000	0.229	0.173	0.740	0.079	0.375	0.698	0.118	0.039	0.000	0.258
W-1572-gen1	0.000	0.156	0.024	0.834	0.887	0.106	0.000	0.000	0.929	0.095	0.060	0.508	0.514	0.274	0.830	0.000	0.249	0.985	0.264	0.106	0.000	0.667
W-1572-gen2	0.008	0.090	0.000	0.025	0.671	0.753	0.000	0.000	0.939	0.345	0.986	0.155	0.525	1.000	1.000	0.000	0.005	0.322	0.190	0.014	0.000	0.693
W-1574-orig	0.000	0.500	0.000	0.181	0.509	0.792	0.002	0.302	0.379	1.000	0.577	0.559	1.000	0.439	0.243	0.000	0.686	0.258	0.105	0.000	0.000	0.952
W-1574-gen1	0.000	0.442	0.001	0.354	0.944	0.326	0.000	0.266	0.921	1.000	0.494	0.101	0.592	0.887	0.442	0.293	0.357	0.645	1.000	0.000	0.000	0.927
W-1575-orig	0.001	0.043	0.000	0.581	0.202	0.002	0.418	0.003	0.438	1.000	0.165	0.129	0.057	0.183	0.515	0.015	0.723	0.138	0.123	0.001	0.000	0.560
W-1575-gen1	0.000	0.985	0.001	0.419	0.675	0.788	0.000	1.000	0.632	1.000	0.214	0.753	0.603	1.000	0.352	0.052	1.000	0.057	0.033	0.237	0.001	0.733
W-1575-gen2	0.000	0.589	0.001	0.853	0.149	0.902	0.438	0.005	0.748	1.000	0.307	0.051	0.433	1.000	0.107	0.000	0.145	0.578	1.000	0.034	0.000	0.040
W-1576-orig	0.000	0.151	0.000	0.000	0.358	0.113	0.100	0.000	0.602	0.002	0.089	0.174	0.067	0.397	0.105	0.000	0.874	0.060	0.463	1.000	0.000	0.337
W-1576-gen1	0.020	0.153	0.001	0.199	0.390	0.069	0.000	0.324	0.616	0.097	0.660	0.981	0.000	0.664	0.405	0.181	0.781	0.211	0.106	0.001	0.000	0.167
W-1577-orig	0.055	0.029	0.000	0.012	0.031	0.463	0.272	0.413	0.007	0.080	0.889	0.427	0.101	0.819	1.000	0.020	0.213	0.196	0.254	0.004	0.000	0.760
W-1577-gen1	0.028	0.022	0.000	0.093	0.020	0.485	0.258	1.000	1.000	0.189	0.888	0.001	0.046	0.001	0.678	0.171	0.446	0.119	0.245	0.004	0.036	0.686
W-1578-orig	0.000	0.454	0.001	0.070	0.876	0.438	0.747	0.115	0.879	0.088	0.259	0.066	0.020	0.097	0.506	0.000	0.890	0.032	0.202	0.000	0.000	0.131
W-1578-gen1	0.003	0.108	0.005	0.002	0.698	0.031	0.356	0.731	0.001	1.000	0.145	0.000	0.397	0.350	0.035	0.004	0.096	0.707	0.018	0.000	0.000	0.448
C-2183	0.008	0.001	0.000	0.503	0.002	0.015	0.637	0.336	0.260	0.000	0.041	0.020	0.107	0.604	0.420	0.000	0.009	0.351	0.419	0.021	0.001	0.115
L-2486	0.050	0.770	0.000	0.000	0.034	0.243	0.941	0.676	0.172	0.000	0.956	0.000	0.091	0.006	1.000	0.000	0.215	0.042	1.000	0.097	0.000	0.112
C-2745	0.121	0.000	0.341	0.129	0.651	0.004	0.977	0.047	0.885	0.000	0.010	0.090	0.082	0.023	0.013	0.000	0.022	0.316	0.312	0.001	0.000	0.972
C-7786	0.019	0.151	0.000	0.151	0.810	0.008	0.093	0.609	0.600	0.004	0.121	0.014	0.417	1.000	0.232	0.000	0.196	0.112	0.037	0.000	0.000	0.024
C-11155	0.040	0.165	0.000	0.005	0.119	0.002	0.617	0.919	0.914	0.000	0.315	0.000	0.409	1.000	1.000	0.027	0.002	0.519	0.430	0.003	0.032	0.990
C-13203	1.000	0.011	0.005	0.078	0.173	0.000	0.265	0.218	0.387	0.000	0.253	0.036	0.103	1.000	0.720	0.009	0.592	0.514	0.233	0.000	0.124	0.076
W-13447-orig	0.000	0.001	0.000	0.970	0.602	0.494	0.200	1.000	0.375	1.000	0.104	0.007	1.000	0.157	0.010	0.002	0.243	0.774	1.000	0.000	0.000	0.377
W-13447-gen1	0.003	0.057	0.000	0.353	0.195	0.115	0.407	1.000	0.653	1.000	0.376	0.073	1.000	0.000	0.335	0.178	0.855	0.712	0.041	0.001	0.004	0.058
W-1576-re	0.002	0.010	0.004	0.188	0.072	0.804	0.072	0.096	0.685	1.000	0.150	0.318	0.279	0.357	0.895	0.241	0.536	0.188	1.000	0.011	0.017	0.021
W-13447-re	0.000	0.934	0.024	0.032	0.470	0.329	0.005	0.051	0.139	0.002	0.349	0.087	0.000	0.782	0.293	0.000	1.000	0.582	1.000	0.003	0.000	0.369
'Lea'	0.009	0.000	0.000	0.693	0.717	0.034	0.610	0.493	0.061	0.000	0.000	0.327	0.000	0.447	0.340	0.000	0.002	0.024	0.003	0.002	0.000	0.179
W-1578-re	0.012	0.027	0.078	0.342	0.209	0.295	0.003	0.021	0.043	1.000	0.885	0.599	0.012	0.079	0.239	0.000	0.009	0.056	0.343	0.000	0.001	0.390
W-1577-re	0.154	1.000	0.000	0.054	0.608	1.000	0.877	0.891	0.005	0.006	0.044	0.170	0.151	1.000	0.963	0.000	0.360	1.000	0.075	0.090	0.021	0.165
W-1406-re	0.003	0.022	0.000	0.024	0.391	0.828	0.655	0.193	0.896	1.000	0.504	0.002	0.004	0.075	0.081	0.005	0.879	0.310	1.000	0.000	0.000	0.771
W-1574-re	0.060	0.060	0.005	0.263	0.694	0.797	0.052	0.484	0.950	1.000	0.878	0.519	0.324	0.111	0.576	0.208	0.445	0.269	1.000	0.000	0.000	0.991
W-1410-re	0.002	0.390	0.770	0.052	0.032	0.003	0.754	0.945	0.241	0.029	0.254	0.567	0.001	0.291	0.804	0.009	0.379	0.090	0.456	0.068	0.000	0.000
W-1572-re	0.007	0.401	0.042	0.877	1.000	0.556	0.096	0.005	0.999	1.000	0.082	0.391	0.048	0.014	0.677	0.000	0.539	0.463	0.284	0.000	0.000	0.896
W-1575-re	0.000	0.925	0.000	0.032	0.570	0.767	0.000	1.000	0.006	1.000	0.019	0.048	0.660	0.444	0.969	0.000	0.623	0.520	1.000	0.014	0.000	0.086
W-1571-re	0.000	0.286	0.000	0.126	0.085	0.219	0.868	0.212	0.807	0.029	0.374	0.071	0.096	0.000	0.068	0.005	0.586	0.008	1.000	0.004	0.000	0.600
Loci and populations listed above deviating significantly from HWE after Bonferroni adjustment
Sample	Locus
W-1571-re	RCS3145
W-1576-gen1	RCS2304
W-13447-gen1	RCS3145
W-13447-re	RCS2304
C-2745	RCS0074
C-2745	RCS2193
C-7786	RCS0074
C-11155	RCS2193
C-13203	RCS2193
C-2183	RCS2193
L-2486	RCS0074
L-2486	RCS2193
'Lea'	RCS1285
'Lea'	RCS2304
'Lea'	RCS2193
Frequency of null alleles calculated in R according to Chakraborty et al 1992 using the package PopGenReport and the function mk.null.all
	TPSSR09	TPSSR34	TPSSR23	TPSSR50	TPSSR13	TPSSR44	TPSSR16	TPSSR45	RCS5799	RCS2193	RCS1285	RCS5708	RCS2304	RCS3145	RCS1411	RCS0074	RCS2199	RCS0075	RCS3470	RCS5781	RCS1807	RCS4602
Observed frequency	0.2412111	0.08520878	0.3267664	0.07510088	0.03764410	0.10648105	0.1608490	0.09518334	0.03253102	0.5094305	0.06374129	0.1362929	0.2219176	0.1219320	0.02906144	0.3155906	0.04024663	0.05184387	0.2664750	0.3866636	0.3563129	0.05010275
Median frequency	0.2403641	0.08423926	0.3265449	0.07382105	0.03748614	0.10619108	0.1609925	0.09473170	0.03191412	0.5093499	0.06327019	0.1351181	0.2219044	0.1206304	0.02829884	0.3153104	0.03903653	0.05175946	0.2639780	0.3877510	0.3546611	0.04973416
2.5th percentile	0.2021851	0.06317489	0.2868918	0.05449238	0.02286709	0.08385413	0.1353110	0.07551476	0.01448948	0.4477879	0.04630790	0.1091765	0.1766309	0.0844611	0.01203709	0.2757761	0.01224912	0.02715713	0.1897131	0.3272215	0.3174669	0.03158656
97.5th percentile	0.2769832	0.10758716	0.3647907	0.09299775	0.05320068	0.13135548	0.1899607	0.11782015	0.05071516	0.5770363	0.08335434	0.1637300	0.2732449	0.1655065	0.04686233	0.3552089	0.06821537	0.07644411	0.3436213	0.4396741	0.3949591	0.06717115
