# Supplementary material for: Limited genetic changes observed during in situ and ex situ conservation in Nordic populations of red clover (Trifolium pratense)
Source: Front Plant Sci. 2023 Aug 9;14:1233838. doi: 10.3389/fpls.2023.1233838 (PMC10445542; doi:10.3389/fpls.2023.1233838)
Supplement: Supplementary file 6 [file Table_6.xlsx]

## Sheet: Blad1
Table S6. Pairwise comparisons between samples. Thin lines denote comparisons within accessions.
Pairwise FST values. Bold lines denote significant FST values
	W-1406-orig	W-1406-gen1	W-1406-re	W-1410-orig	W-1410-gen1	W-1410-re	W-1571-orig	W-1571-gen1	W-1571-gen2	W-1571-re	W-1572-orig	W-1572-gen1	W-1572-gen2	W-1572-re	W-1574-orig	W-1574-gen1	W-1574-re	W-1575-orig	W-1575-gen1	W-1575-gen2	W-1575-re	W-1576-orig	W-1576-gen1	W-1576-re	W-1577-orig	W-1577-gen1	W-1577-re	W-1578-orig	W-1578-gen1	W-1578-re	W-13447-orig	W-13447-gen1	W-13447-re	C-2183	C-2745	C-7786	C-11155	C-13203	'Lea'	L-2486
W-1406-orig		0.0291477	0.0342228	0.0524047	0.0423752	0.0412349	0.0640913	0.0615742	0.0665075	0.0502614	0.0473113	0.0486932	0.0642042	0.0458202	0.0771193	0.0723424	0.0595339	0.0543028	0.0701956	0.0630038	0.0501696	0.0615899	0.0528187	0.0608568	0.0679427	0.07952	0.0740145	0.0508697	0.0591171	0.0540262	0.0593396	0.056085	0.0540417	0.0631314	0.0690087	0.0690718	0.0580902	0.0560667	0.0715075	0.0668612
W-1406-gen1			0.0276302	0.0534091	0.0382027	0.0332524	0.0695188	0.0517693	0.0570718	0.0448496	0.0425073	0.0400851	0.0575332	0.0419282	0.0748421	0.0700545	0.0548223	0.0473583	0.0655983	0.0534715	0.0452817	0.0516411	0.0433278	0.0548027	0.0556072	0.0742202	0.0646395	0.0450031	0.0457553	0.0500156	0.0574341	0.0556697	0.0538142	0.0522403	0.0523389	0.0535057	0.0471105	0.0499208	0.0555501	0.0477491
W-1406-re				0.0383479	0.0278901	0.0239376	0.0535138	0.0408048	0.0466235	0.029998	0.0293674	0.0303369	0.0418363	0.0325507	0.0577579	0.0601459	0.0438356	0.038578	0.0464614	0.037059	0.0347251	0.0397357	0.0346306	0.0395681	0.0481651	0.0613474	0.0583275	0.0376228	0.0397622	0.0369454	0.0438654	0.0439989	0.0396796	0.0506099	0.0538019	0.0551581	0.0470715	0.0400762	0.0552061	0.049336
W-1410-orig					0.0393505	0.0344161	0.0622194	0.0672103	0.0706406	0.0466813	0.0494289	0.0618501	0.0675875	0.0434219	0.078135	0.0788551	0.0637575	0.058813	0.0612361	0.0592905	0.0535638	0.0568909	0.0523164	0.0627521	0.0581864	0.0873117	0.0987141	0.0479756	0.0570048	0.0489749	0.0642934	0.0566871	0.0554334	0.0665487	0.0610205	0.0696592	0.0559091	0.0421317	0.0703532	0.0588728
W-1410-gen1						0.0267995	0.053835	0.0480019	0.0553778	0.0422854	0.0420448	0.043825	0.0545116	0.0324806	0.0687828	0.0625824	0.0505062	0.0458791	0.0544007	0.0502736	0.0434299	0.0544147	0.0505348	0.0540428	0.0623672	0.0767904	0.0722191	0.0421488	0.04379	0.0431043	0.051632	0.0446218	0.048721	0.0682553	0.0618425	0.0610527	0.0577539	0.0523033	0.066642	0.060715
W-1410-re							0.0574881	0.0415844	0.0486045	0.0277692	0.034468	0.036954	0.0509812	0.0303568	0.0546321	0.0545481	0.0400899	0.0381306	0.0478439	0.0451304	0.030474	0.0386392	0.0334493	0.0374592	0.0591282	0.076614	0.0712276	0.0373765	0.0336185	0.034488	0.0390097	0.0351208	0.039925	0.0668041	0.0648407	0.0671051	0.0606107	0.0547638	0.068003	0.0594866
W-1571-orig								0.0625151	0.0418074	0.0434628	0.0453458	0.0599285	0.0689007	0.0386597	0.0590542	0.0512809	0.0422768	0.052981	0.0616565	0.0631528	0.0482569	0.0568971	0.0567369	0.0678837	0.0581785	0.0734201	0.0721286	0.0557413	0.0665751	0.0454798	0.0544684	0.0470625	0.0368631	0.0708583	0.0726831	0.068204	0.0635899	0.0545303	0.078386	0.0761345
W-1571-gen1									0.0504587	0.0412887	0.0416355	0.041865	0.0568837	0.0391983	0.0557072	0.0554407	0.0457321	0.0473429	0.063201	0.060082	0.0435405	0.0535053	0.0484747	0.0514199	0.0650966	0.0850299	0.0797431	0.0497805	0.0453184	0.0441984	0.0501503	0.0486752	0.047489	0.0717395	0.0706342	0.0677876	0.0643992	0.0630985	0.0676036	0.0677978
W-1571-gen2										0.03606	0.0400194	0.0496928	0.0594731	0.0396752	0.0531079	0.052037	0.0438555	0.0460117	0.0551099	0.0534131	0.0433271	0.0456698	0.0440754	0.0527445	0.0466428	0.0638087	0.0611414	0.0511028	0.0481295	0.0383744	0.0439922	0.0446112	0.0435504	0.0630654	0.0654749	0.0625279	0.0575659	0.0548332	0.0653921	0.0625069
W-1571-re											0.0258991	0.0297953	0.0429268	0.0295004	0.0391602	0.0436525	0.0251245	0.0316639	0.035841	0.036578	0.0295155	0.0303481	0.0267839	0.0312826	0.0494085	0.0645061	0.0660975	0.0356633	0.0316034	0.0262174	0.0283895	0.0309343	0.024055	0.0681276	0.0697691	0.0680332	0.06302	0.0570478	0.0723501	0.0638008
W-1572-orig												0.0261319	0.032705	0.0222684	0.0479362	0.0466349	0.0305369	0.0300376	0.0341177	0.0347337	0.027144	0.0369014	0.0297371	0.0357712	0.0528475	0.0681665	0.062334	0.0355614	0.0380093	0.0279627	0.0327322	0.0350912	0.0299705	0.0657052	0.0690483	0.0662682	0.0613713	0.0559418	0.0724972	0.0661413
W-1572-gen1													0.03136	0.0337944	0.0588126	0.0627471	0.0448305	0.0407177	0.0491979	0.0440704	0.0394129	0.0416993	0.0357043	0.0412808	0.0520043	0.0715683	0.068186	0.041132	0.0346965	0.0374884	0.043227	0.0447544	0.0427478	0.060399	0.0610905	0.0605191	0.0583867	0.0522088	0.0645692	0.0574231
W-1572-gen2														0.0419212	0.0671354	0.0750636	0.052776	0.0474594	0.0471782	0.0498053	0.0499658	0.0540142	0.0451529	0.0553775	0.0719814	0.0852164	0.0861983	0.0502062	0.0500656	0.0490348	0.0533162	0.0587364	0.0498173	0.0758068	0.0793135	0.0794534	0.0756512	0.0688883	0.0832593	0.0737797
W-1572-re															0.0442456	0.0401598	0.0295525	0.0253873	0.038226	0.0456414	0.0229999	0.0431277	0.0327285	0.0366846	0.0554926	0.0699443	0.0667463	0.0303019	0.0362514	0.024986	0.0331144	0.027017	0.0331771	0.062817	0.0635169	0.0593978	0.0545474	0.0489922	0.0654766	0.062153
W-1574-orig																0.024353	0.0221538	0.0394188	0.0562189	0.0609143	0.0429242	0.0580739	0.0486268	0.0464111	0.0837894	0.0965826	0.0947384	0.0549141	0.0570096	0.0473571	0.0433772	0.0444612	0.0402046	0.0994455	0.0993159	0.0942042	0.0945208	0.0885822	0.101847	0.0955267
W-1574-gen1																	0.0264022	0.0388643	0.059027	0.0650136	0.0421092	0.0566957	0.0517665	0.0469206	0.0804473	0.0923033	0.0922229	0.0552111	0.0585961	0.0502549	0.0463807	0.0416997	0.0477543	0.09563	0.09644	0.0834257	0.0887741	0.0876946	0.0965232	0.0934599
W-1574-re																		0.0306741	0.0447183	0.0458916	0.0307458	0.0437785	0.0347888	0.0332619	0.0608083	0.0760775	0.0795064	0.0389485	0.0398044	0.0359388	0.0322535	0.0324751	0.0291983	0.0814607	0.0814012	0.0757247	0.0768658	0.0693704	0.0827342	0.0797452
W-1575-orig																			0.0282668	0.0358797	0.0208515	0.0414221	0.0304502	0.0285413	0.0574289	0.0728851	0.0734432	0.0285829	0.0352167	0.0319756	0.0298052	0.029034	0.0381496	0.070991	0.0730474	0.0701861	0.0681812	0.0646798	0.076803	0.0690822
W-1575-gen1																				0.0315131	0.0378476	0.0447055	0.0364608	0.0427322	0.0656648	0.0743444	0.0859984	0.0423223	0.047183	0.036273	0.0384792	0.0425995	0.0348149	0.0833891	0.0840705	0.0872671	0.0772681	0.072717	0.0933272	0.0825251
W-1575-gen2																					0.0386292	0.0367569	0.0337823	0.0440567	0.0592093	0.0713918	0.0753065	0.0461799	0.0434906	0.0438225	0.0413495	0.0487898	0.0400116	0.078741	0.0824876	0.0830285	0.0754301	0.0703058	0.0854698	0.0790232
W-1575-re																						0.0387532	0.0288527	0.0305166	0.0560544	0.0706823	0.0693986	0.0317059	0.033637	0.0274596	0.0300838	0.0266395	0.0320907	0.0687051	0.0699634	0.069272	0.0630259	0.0578068	0.0756257	0.0698744
W-1576-orig																							0.0240439	0.0361905	0.0505108	0.0694943	0.0709856	0.0439079	0.0374317	0.0422	0.0383811	0.0430336	0.0389373	0.0675108	0.0727474	0.0739352	0.0670913	0.0644324	0.0745078	0.0642006
W-1576-gen1																								0.0261334	0.0553153	0.0661885	0.0693463	0.0345209	0.0351673	0.0307441	0.0337454	0.034898	0.0326585	0.0719496	0.0752276	0.0743354	0.0707292	0.0666644	0.0802807	0.0688856
W-1576-re																									0.0625852	0.0786561	0.0785757	0.0409195	0.0414146	0.0425383	0.0351146	0.0368339	0.0407914	0.0784842	0.081729	0.0826824	0.076728	0.0728303	0.0853611	0.0802246
W-1577-orig																										0.0240205	0.0409276	0.0576979	0.0553737	0.051897	0.06828	0.0669709	0.0584346	0.0434821	0.0428551	0.0376789	0.0419448	0.0336138	0.0468794	0.0370505
W-1577-gen1																											0.0555221	0.0751946	0.0775293	0.0677048	0.0853252	0.0863964	0.0714612	0.0585202	0.0613463	0.0491342	0.0569002	0.0512156	0.0635137	0.0560919
W-1577-re																												0.0714888	0.0741464	0.0650744	0.0821448	0.0783838	0.0698713	0.0530646	0.0508841	0.0503172	0.0558192	0.0460602	0.0624245	0.0497102
W-1578-orig																													0.0273749	0.0346969	0.0443046	0.0362914	0.0421953	0.0672361	0.0667308	0.0666995	0.0641706	0.0577196	0.0717728	0.062432
W-1578-gen1																														0.0344725	0.047044	0.0427103	0.0427187	0.0739247	0.0681178	0.0686968	0.0707698	0.0665978	0.0718577	0.0594729
W-1578-re																															0.0370624	0.0310009	0.0312705	0.071015	0.0685985	0.0665686	0.0623196	0.0542582	0.0758393	0.0644942
W-13447-orig																																0.0236305	0.0260918	0.0823766	0.0871552	0.0829328	0.0781961	0.071204	0.0879692	0.0849458
W-13447-gen1																																	0.0303739	0.0806335	0.0804345	0.0769752	0.0738693	0.067214	0.085048	0.0819754
W-13447-re																																		0.0759111	0.0781335	0.0771927	0.0708724	0.0633309	0.0854191	0.0776566
C-2183																																			0.0331775	0.0367756	0.0242404	0.0304148	0.0388286	0.0341983
C-2745																																				0.0302268	0.029439	0.029629	0.0350844	0.026932
C-7786																																					0.0330638	0.0331629	0.0333053	0.0317399
C-11155																																						0.0238325	0.0309699	0.03351
C-13203																																							0.0335584	0.0339108
'Lea'																																								0.0318481
L-2486
Pairwise shared alleles
	W-1406-orig	W-1406-gen1	W-1406-re	W-1410-orig	W-1410-gen1	W-1410-re	W-1571-orig	W-1571-gen1	W-1571-gen2	W-1571-re	W-1572-orig	W-1572-gen1	W-1572-gen2	W-1572-re	W-1574-orig	W-1574-gen1	W-1574-re	W-1575-orig	W-1575-gen1	W-1575-gen2	W-1575-re	W-1576-orig	W-1576-gen1	W-1576-re	W-1577-orig	W-1577-gen1	W-1577-re	W-1578-orig	W-1578-gen1	W-1578-re	W-13447-orig	W-13447-gen1	W-13447-re	C-2183	C-2745	C-7786	C-11155	C-13203	'Lea'	L-2486
W-1406-orig		122	125	66	103	110	75	81	76	98	96	95	94	102	71	76	87	89	75	91	87	84	102	94	87	74	50	94	107	100	80	86	85	103	99	94	101	105	90	101
W-1406-gen1			135	75	114	127	86	96	82	116	114	102	96	126	82	87	104	100	86	99	97	98	113	105	102	86	61	102	114	114	88	93	98	110	115	110	119	128	103	120
W-1406-re				85	135	135	94	101	91	132	126	124	121	136	92	93	114	119	107	112	115	109	130	122	100	95	66	115	129	129	110	109	115	121	115	120	123	136	108	124
W-1410-orig					82	83	59	65	54	80	72	69	62	74	51	55	63	66	56	63	70	69	73	73	67	60	45	64	70	70	63	70	68	66	71	70	74	75	67	78
W-1410-gen1						123	84	93	84	111	104	97	92	123	83	84	101	105	91	99	99	89	108	112	93	85	61	94	107	107	99	100	106	94	102	104	102	104	89	108
W-1410-re							91	98	88	117	116	98	101	126	86	89	106	97	89	106	104	99	115	105	98	88	64	100	117	116	98	104	102	109	113	115	111	115	100	118
W-1571-orig								82	94	106	92	80	79	104	96	89	99	95	86	91	95	87	94	88	80	70	58	81	94	102	96	102	106	85	81	88	86	87	71	88
W-1571-gen1									81	104	98	90	82	104	82	79	93	99	88	88	93	88	99	94	84	73	50	92	94	102	96	88	94	88	78	82	86	84	69	95
W-1571-gen2										91	91	71	73	93	83	81	85	82	83	84	86	82	84	80	75	61	49	80	90	95	88	85	91	71	74	77	79	83	67	80
W-1571-re											115	103	97	125	98	99	109	114	101	105	103	108	116	111	92	89	62	99	115	124	105	114	118	108	103	109	114	117	90	125
W-1572-orig												116	105	123	95	95	114	102	100	102	106	105	120	108	92	77	64	105	115	116	100	110	111	100	99	101	100	102	83	106
W-1572-gen1													116	116	80	80	94	96	81	84	94	88	104	93	88	79	57	96	101	99	82	91	91	96	92	101	97	105	85	106
W-1572-gen2														110	75	74	95	92	76	83	95	87	94	93	74	67	55	89	94	104	88	92	88	89	86	90	84	93	76	91
W-1572-re															100	96	114	113	100	108	110	111	123	121	102	90	65	110	122	126	106	113	120	120	102	114	120	119	96	121
W-1574-orig																98	104	93	82	79	87	86	88	90	72	61	53	84	92	94	96	102	98	72	71	72	74	80	65	81
W-1574-gen1																	101	95	85	77	82	81	84	92	71	68	46	86	88	92	89	98	99	77	71	72	75	78	66	78
W-1574-re																		103	90	93	97	94	104	102	84	72	57	97	99	116	105	105	106	87	89	84	82	90	78	93
W-1575-orig																			110	109	104	100	108	112	94	85	61	108	116	120	106	110	111	99	87	88	92	99	81	104
W-1575-gen1																				109	96	89	96	94	77	75	52	91	92	105	97	99	103	83	80	79	85	86	68	93
W-1575-gen2																					100	99	105	99	93	81	53	92	104	110	100	94	99	95	88	87	96	100	83	95
W-1575-re																						91	104	101	89	74	62	99	105	111	102	100	106	86	88	84	89	95	81	91
W-1576-orig																							116	102	93	81	63	96	100	109	94	97	105	105	94	96	99	107	89	115
W-1576-gen1																								117	95	88	65	110	118	118	97	107	112	108	110	108	100	108	88	115
W-1576-re																									92	78	63	107	112	114	101	103	107	97	99	92	97	105	81	105
W-1577-orig																										119	79	92	95	95	81	80	92	113	119	112	118	127	105	130
W-1577-gen1																											72	74	85	85	69	66	83	93	89	99	94	99	92	113
W-1577-re																												59	64	64	56	62	71	71	69	73	64	72	61	84
W-1578-orig																													124	108	92	96	96	102	88	90	88	102	81	98
W-1578-gen1																														115	98	109	110	99	93	96	99	102	86	111
W-1578-re																															107	119	116	101	99	110	106	108	89	110
W-13447-orig																																111	116	86	79	80	84	86	72	86
W-13447-gen1																																	120	82	85	83	82	88	66	89
W-13447-re																																		102	91	98	92	98	77	103
C-2183																																			122	132	143	146	116	142
C-2745																																				132	130	144	113	147
C-7786																																					136	143	121	143
C-11155																																						148	134	139
C-13203																																							133	151
'Lea'																																								120
L-2486
